# Supplementary material for: Cancer-associated fibroblasts reveal aberrant DNA methylation across different types of cancer
Source: Clin Epigenetics. 2024 Nov 20;16:164. doi: 10.1186/s13148-024-01783-y (PMC11580436; doi:10.1186/s13148-024-01783-y)
Supplement: Supplementary file 3 — Additional file3 (XLSX 435 KB) [file 13148_2024_1783_MOESM3_ESM.xlsx]

## Sheet: 20240101_sigCpGs_CAFs_high
CpG ID	UCSC_RefGene_Name	meanBeta_CAF	meanBeta_NAF	diffMean	adjP	chr	pos	Islands_Name	Relation_to_Island
cg07536737		0.156869	0.811084	-0.654215	0.00292130774146013	chr2	98630091		OpenSea
cg10548163		0.254769	0.90257	-0.647801	6.70021e+08	chr15	101228329		OpenSea
cg08866665		0.259865	0.896681	-0.636816	2.65383e+08	chr6	169689892		OpenSea
cg10194536	NXN	0.125866	0.760146	-0.63428	0.00224339002691793	chr17	807457		OpenSea
cg02917665	SVIL	0.268357	0.893677	-0.625321	0.00281846806792854	chr10	29924794		OpenSea
cg04993279		0.291959	0.90906	-0.617101	5.27217e+09	chr1	8940460	chr1:8938098-8939409	S_Shore
cg11155035	ASAP1	0.26364	0.877162	-0.613522	6.57111e+09	chr8	131388450		OpenSea
cg19009471		0.222143	0.83015	-0.608006	6.59597e+09	chr14	101908998	chr14:101908781-101909022	Island
cg13570892	DUOX1	0.215074	0.822578	-0.607504	0.000119104686692338	chr15	45449437		OpenSea
cg04526379	NNMT	0.276203	0.883287	-0.607084	0.000325821846282902	chr11	114168764		OpenSea
cg02353048		0.266699	0.866955	-0.600256	0.000717062777320196	chr12	124718401		OpenSea
cg16815563		0.338445	0.930349	-0.591904	9.77459e+08	chr2	218083568		OpenSea
cg06899522	SPSB1	0.325389	0.91224	-0.586851	3.4786e+09	chr1	9355438		OpenSea
cg04689606	VWA2	0.0386184	0.624059	-0.58544	0.0098007141898019	chr10	116019713		OpenSea
cg01235337	IMMP2L	0.341807	0.927046	-0.58524	0.000351093052920739	chr7	110838809		OpenSea
cg19564541		0.271962	0.855416	-0.583453	0.000659628744349491	chr2	1576804	chr2:1571951-1573123	S_Shelf
cg09667289	FMN1	0.299778	0.882872	-0.583094	0.000459938795069771	chr15	33165563		OpenSea
cg02075791	LOC100188947	0.2133	0.796103	-0.582802	0.0010609022436	chr10	93174498	chr10:93169487-93170573	S_Shelf
cg24834394		0.305749	0.887737	-0.581988	0.00109443924603847	chr12	12620789		OpenSea
cg03816901	LOC152225	0.364837	0.946182	-0.581345	3.24663e+08	chr3	101669711		OpenSea
cg20011465	PRRX1	0.211751	0.791214	-0.579463	0.00206462052015461	chr1	170669991		OpenSea
cg13909661	SSPN	0.312393	0.890073	-0.577681	6.30442e+09	chr12	26386833		OpenSea
cg00874032		0.324975	0.897343	-0.572368	3.32755e+09	chr3	5095248		OpenSea
cg24446429	MBP	0.19971	0.771381	-0.571671	0.00124070046449875	chr18	74798054	chr18:74799144-74800038	N_Shore
cg23287816		0.180393	0.750148	-0.569755	0.00197932676514195	chr14	39846355		OpenSea
cg03255749	NXN	0.380646	0.95007	-0.569425	0.000703524969817042	chr17	739405	chr17:738868-739377	S_Shore
cg16849089		0.263206	0.829728	-0.566522	0.000315430099796714	chr2	23458339		OpenSea
cg19979108	SH3PXD2B	0.237781	0.803494	-0.565713	0.00601216626369981	chr5	171870875		OpenSea
cg22497455		0.247262	0.810998	-0.563736	0.000240235318628052	chr2	38846817		OpenSea
cg17628730		0.256816	0.819267	-0.562451	0.00203898306838165	chr8	37638696		OpenSea
cg16566164	FHDC1	0.231074	0.792282	-0.561208	0.000438753556186657	chr4	153894523	chr4:153897051-153897360	N_Shelf
cg03379540		0.273078	0.832622	-0.559543	0.00303151430384488	chr1	234689759		OpenSea
cg22395490	SHROOM3	0.256419	0.814448	-0.558029	0.00634396420228613	chr4	77506779	chr4:77507077-77507339	N_Shore
cg23791011	HTRA1	0.316463	0.871206	-0.554743	0.00649918605774028	chr10	124219564	chr10:124220338-124222240	N_Shore
cg26152950		0.314896	0.869616	-0.55472	5.22338e+09	chr5	89174298		OpenSea
cg16531622		0.311143	0.862528	-0.551385	0.000527780875951891	chr3	24782112		OpenSea
cg24304318		0.309152	0.858825	-0.549672	0.000176143204621295	chr7	25827440		OpenSea
cg13538079	RALGPS1	0.252785	0.801961	-0.549176	0.00414462832238892	chr9	129893365		OpenSea
cg24868447		0.291351	0.839843	-0.548492	4.55857e+09	chr8	8418794		OpenSea
cg16186274		0.248492	0.796244	-0.547753	0.00068182623453398	chr3	112493816		OpenSea
cg05313151		0.351534	0.896311	-0.544777	0.000315430099796714	chr11	35104878		OpenSea
cg01040624	SLC12A8	0.405114	0.948766	-0.543652	1.03846e+08	chr3	124828123		OpenSea
cg07163687	RALGPS1	0.34036	0.883862	-0.543502	0.000321844593096007	chr9	129767752		OpenSea
cg26300517		0.349888	0.893349	-0.543461	2.93118e+09	chr4	38732661		OpenSea
cg07213296	COL15A1	0.368075	0.911213	-0.543138	0.000809538095021348	chr9	101803281		OpenSea
cg14684255	MIR1268A	0.143512	0.686108	-0.542596	0.00165708097440262	chr8	37005684		OpenSea
cg10894781	PRR5L	0.143003	0.685517	-0.542515	0.000599479181184515	chr11	36453286		OpenSea
cg25841380	ACVR1B	0.231748	0.773639	-0.541891	0.00367419035073002	chr12	52366739		OpenSea
cg14463068	MYT1L	0.257737	0.798711	-0.540975	0.00418212038629623	chr2	1820315		OpenSea
cg21333884		0.35218	0.892877	-0.540697	0.000982400851266757	chr15	85859614		OpenSea
cg23204680	ATXN1	0.294972	0.834757	-0.539785	0.000251418225113572	chr6	16352745		OpenSea
cg18515872	RGS6	0.328848	0.867948	-0.5391	0.00528333338681582	chr14	72943461		OpenSea
cg10644206	SORCS2	0.289789	0.828643	-0.538854	0.000415511238513523	chr4	7209521		OpenSea
cg27523654		0.196438	0.734642	-0.538203	0.000827949957562917	chr3	197044577		OpenSea
cg02486145		0.266109	0.803058	-0.536949	0.00745648731503527	chr2	38334178		OpenSea
cg21968223	MIR548O2	0.416739	0.953243	-0.536504	2.38601e+09	chr8	30031619		OpenSea
cg21701464		0.369576	0.90564	-0.536064	0.00127931948597995	chr5	55790648		OpenSea
cg27074505		0.151915	0.6866	-0.534686	0.00331807992404908	chr2	37684473		OpenSea
cg02204637		0.281832	0.815875	-0.534043	0.000659628744349491	chr5	146888445	chr5:146888750-146889840	N_Shore
cg04093633	EFTUD1	0.142964	0.674154	-0.53119	0.00408182648807374	chr15	82469848		OpenSea
cg07484739		0.201353	0.731749	-0.530396	0.00615891118012126	chr2	177356020	chr2:177355071-177355525	S_Shore
cg25084734	PARD3	0.372432	0.902542	-0.53011	5.27217e+09	chr10	34723180		OpenSea
cg22587479	WNT6	0.25058	0.779354	-0.528774	0.0128577411556673	chr2	219738226	chr2:219738081-219738788	Island
cg06112335		0.328955	0.857017	-0.528063	0.000291365553857393	chr7	119694495		OpenSea
cg04451430	NNMT	0.262287	0.790292	-0.528006	0.01748511875216	chr11	114168761		OpenSea
cg02059478		0.332195	0.859289	-0.527093	0.000262187206352342	chr1	68080498		OpenSea
cg02384859	ARID3B	0.36269	0.889706	-0.527016	0.00184128740959659	chr15	74862662		OpenSea
cg23290513		0.22051	0.745953	-0.525443	0.0201853826178418	chr6	148932687		OpenSea
cg04216721	ARHGAP18	0.243155	0.768213	-0.525059	0.00105903762668973	chr6	130010950		OpenSea
cg08455073	GPNMB	0.221866	0.744535	-0.522669	0.0102223232100242	chr7	23286463	chr7:23287221-23287508	N_Shore
cg17585538	PAQR5	0.262728	0.784573	-0.521845	0.000191102643349832	chr15	69695962		OpenSea
cg14469008	WBSCR16	0.281133	0.802424	-0.521291	0.000162858684455313	chr7	74470046		OpenSea
cg23089425		0.360184	0.880955	-0.520771	9.77459e+08	chr8	19034837		OpenSea
cg03062942	VSNL1	0.334557	0.854667	-0.52011	5.39115e+09	chr2	17824411		OpenSea
cg13362794	WWC1	0.394294	0.912312	-0.518018	0.00400410339629512	chr5	167830729		OpenSea
cg11014468	DCP1A	0.43467	0.952452	-0.517783	0.000253642380410183	chr3	53362965		OpenSea
cg20308138		0.237937	0.755705	-0.517768	0.00812581003055225	chr5	66597522		OpenSea
cg01119571		0.190953	0.708509	-0.517555	0.0147071435265216	chr7	135541567		OpenSea
cg12968741	NXN	0.297126	0.814475	-0.517349	0.00276393094484368	chr17	830967		OpenSea
cg18625530	EPS15L1	0.322504	0.839432	-0.516927	0.00599346621433013	chr19	16546817		OpenSea
cg03214420	C19orf61	0.148546	0.664954	-0.516407	0.00547528021519193	chr19	44257589	chr19:44258613-44259343	N_Shore
cg20031327		0.271306	0.785926	-0.514619	0.000703524969817042	chr7	151033415		OpenSea
cg06441554	SPECC1	0.288606	0.802013	-0.513407	0.000699552628898306	chr17	20204429		OpenSea
cg27662921		0.30632	0.819557	-0.513236	0.000370376455360403	chr1	211763421		OpenSea
cg05954002	LOC101927588	0.401067	0.91339	-0.512323	0.000550733364932558	chr8	125210194		OpenSea
cg19557723	SIPA1L3	0.388994	0.89983	-0.510836	3.32755e+09	chr19	38454085		OpenSea
cg25735490	COL1A1	0.245363	0.756045	-0.510682	0.0192582861322598	chr17	48263204		OpenSea
cg21657788		0.286252	0.795454	-0.509201	0.00127454141860683	chr2	238166845		OpenSea
cg12830869		0.401505	0.909962	-0.508458	0.000488010227072664	chr7	47733122		OpenSea
cg02694884		0.384247	0.891931	-0.507683	0.000164805127794111	chr8	99411691		OpenSea
cg11743336		0.344062	0.847854	-0.503793	0.00369534929072188	chr3	23753985		OpenSea
cg05786140		0.312061	0.814344	-0.502282	0.000656082175351437	chr4	129292585		OpenSea
cg16762086	WIPF1	0.373935	0.875648	-0.501714	0.000629810855842702	chr2	175452388		OpenSea
cg16529912	TSPAN18	0.296856	0.798014	-0.501158	0.00248037793832911	chr11	44819846		OpenSea
cg06680513		0.324124	0.824933	-0.500808	0.000315430099796714	chr1	48145039		OpenSea
cg11771151	NNMT	0.422736	0.923462	-0.500727	0.00046273788303452	chr11	114179805		OpenSea
cg12786595	ELN	0.407232	0.90659	-0.499358	0.00201675069468382	chr7	73458821		OpenSea
cg25072908		0.314913	0.813753	-0.498841	6.78629e+09	chr2	129131797		OpenSea
cg13211380	ARHGAP35	0.207489	0.704714	-0.497225	0.00722842859574221	chr19	47440539		OpenSea
cg06458380	ZNRF3	0.306036	0.803227	-0.49719	0.000185845748285428	chr22	29440900		OpenSea
cg16641029	TNS3	0.132009	0.628887	-0.496879	0.0250155360510842	chr7	47560370		OpenSea
cg04005804		0.426022	0.92252	-0.496498	1.03846e+08	chr4	185676455		OpenSea
cg12927716		0.34069	0.836505	-0.495814	0.000251418225113572	chr10	73798674		OpenSea
cg26543023		0.259071	0.754224	-0.495153	0.00914490095647384	chr6	1406975		OpenSea
cg17838848	DPYSL3	0.319186	0.814207	-0.495021	0.00514336147902616	chr5	146835079	chr5:146832560-146833938	S_Shore
cg25728053	ASPH	0.306105	0.800309	-0.494204	0.0123842749152156	chr8	62613228		OpenSea
cg11473433	IL15RA	0.29984	0.793729	-0.493889	0.00933600399003723	chr10	6013477		OpenSea
cg03597159	MAML3	0.338512	0.832225	-0.493712	3.30399e+09	chr4	140910561		OpenSea
cg18480996		0.288028	0.78133	-0.493302	0.000504263569391172	chr9	13485196		OpenSea
cg10558740	FLJ22536	0.215201	0.708409	-0.493208	0.00793380556024854	chr6	22148738		OpenSea
cg22359642	TTC28	0.315265	0.807326	-0.492062	0.00106017672329039	chr22	28538287		OpenSea
cg08919659	XYLT1	0.243804	0.735809	-0.492005	0.00798701402508105	chr16	17458277		OpenSea
cg24032265	MIR1204	0.308624	0.79999	-0.491366	0.00507545206121817	chr8	128807841	chr8:128806081-128806899	S_Shore
cg07237023	C10orf25	0.342952	0.832492	-0.48954	0.00193073656741731	chr10	45493961	chr10:45496275-45496550	N_Shelf
cg02439374	SLC12A8	0.348391	0.836463	-0.488072	0.0158794085606285	chr3	124859898	chr3:124860569-124861019	N_Shore
cg12487213		0.122294	0.609102	-0.486808	0.0117309055886596	chr2	238188822		OpenSea
cg12456108		0.133024	0.619825	-0.486801	0.00462169213881942	chr6	37681893		OpenSea
cg11276273		0.411634	0.898368	-0.486734	0.000519074235422329	chr2	238080767		OpenSea
cg14282386	SLC1A2	0.144255	0.629961	-0.485706	0.0364714206640271	chr11	35325601		OpenSea
cg00320414	MAP3K14	0.162704	0.648	-0.485297	0.0485801960554916	chr17	43380215		OpenSea
cg04254487	TBPL1	0.262566	0.747787	-0.485221	0.000476113509365123	chr6	134304883		OpenSea
cg10542197	MTHFD1L	0.343869	0.828888	-0.48502	0.00168342816610699	chr6	151246895		OpenSea
cg17688343	BOC	0.378159	0.862859	-0.484701	0.0158794085606285	chr3	112961018		OpenSea
cg17734227		0.439511	0.923897	-0.484386	2.73009e+09	chr16	88336266		OpenSea
cg24391912		0.186976	0.671148	-0.484173	0.00994992615879333	chr15	100259320		OpenSea
cg16598679		0.455279	0.939422	-0.484143	3.64284e+09	chr14	90851046	chr14:90848994-90850381	S_Shore
cg02402150		0.375102	0.858735	-0.483633	0.00150428642622664	chr12	11787148		OpenSea
cg22716084	LITAF	0.361415	0.844126	-0.482711	0.00166760387478784	chr16	11677135	chr16:11680008-11681275	N_Shelf
cg04595004	CRYL1	0.435521	0.917909	-0.482389	0.000227693660268807	chr13	20994634		OpenSea
cg14750567	ERN1	0.155376	0.637569	-0.482193	0.00660166852719206	chr17	62174600		OpenSea
cg06226874		0.270948	0.752808	-0.48186	0.000946405601694477	chr11	122472412		OpenSea
cg13903421	WNT6	0.294105	0.775542	-0.481437	0.00141994375845919	chr2	219738714	chr2:219738081-219738788	Island
cg01704698	CRISPLD2	0.199933	0.681042	-0.481109	0.000795073473308628	chr16	84941294		OpenSea
cg00011225	WNT6	0.14658	0.627357	-0.480778	0.038691158033026	chr2	219738314	chr2:219738081-219738788	Island
cg27016549	NTM	0.327296	0.808037	-0.480741	0.00275957177665603	chr11	131779859	chr11:131780328-131781532	N_Shore
cg02816525	ADAM10	0.291348	0.771925	-0.480577	0.00501760135698376	chr15	59024033		OpenSea
cg02147231		0.274683	0.755187	-0.480505	0.0210321136604733	chr10	33993085		OpenSea
cg14304234	TEX2	0.304711	0.783767	-0.479056	0.00311613352707232	chr17	62308463		OpenSea
cg27435337	MICAL2	0.374796	0.853515	-0.478719	0.00169291433634728	chr11	12209149		OpenSea
cg26279430		0.442181	0.920682	-0.478502	2.17091e+08	chr8	123208418		OpenSea
cg13609948	ZNRF3-AS1	0.112596	0.591065	-0.478468	0.000869507239779647	chr22	29427709	chr22:29426510-29426843	S_Shore
cg22588983		0.198549	0.67663	-0.47808	0.00911818610371396	chr5	38783142		OpenSea
cg21055546	PSD3	0.360483	0.838318	-0.477835	0.00389767818868727	chr8	18666598		OpenSea
cg11319300	NTM	0.46464	0.942458	-0.477819	0.000283997866590966	chr11	131779920	chr11:131780328-131781532	N_Shore
cg04791080		0.272055	0.749695	-0.47764	0.00586522085413082	chr15	68771946		OpenSea
cg06782083		0.443175	0.920771	-0.477596	0.00016238941913598	chr12	50376841		OpenSea
cg04473618		0.396606	0.87409	-0.477485	9.73996e+09	chr8	49661550		OpenSea
cg01112499	FAM196A	0.393371	0.86978	-0.476409	0.00414462832238892	chr10	128946442		OpenSea
cg00295259	GLI2	0.195603	0.671909	-0.476306	0.00571446286029089	chr2	121691795		OpenSea
cg09197274	HK1	0.227601	0.703835	-0.476234	0.0133692059523967	chr10	71097456		OpenSea
cg10820084	COL1A1	0.0679556	0.543906	-0.47595	0.0394812400114116	chr17	48267144		OpenSea
cg23079307	SMAD7	0.317165	0.792718	-0.475553	0.000585865545367225	chr18	46458754		OpenSea
cg25881591	NTM	0.437591	0.913078	-0.475487	0.000237476040363061	chr11	131779935	chr11:131780328-131781532	N_Shore
cg09532994		0.341623	0.815915	-0.474291	0.00164091555673464	chr10	30793024		OpenSea
cg12189559		0.297098	0.771088	-0.473991	0.00169018412999702	chr4	154036211		OpenSea
cg02116757	THSD4	0.333755	0.80765	-0.473895	0.00102835967274585	chr15	71854836		OpenSea
cg07914674	LOC400794	0.345287	0.819033	-0.473746	0.00373223577959165	chr1	165471105		OpenSea
cg21931728	RAB8B	0.306538	0.780112	-0.473574	0.0110288471735988	chr15	63536216		OpenSea
cg17239876	KIAA1274	0.472696	0.946064	-0.473368	0.0384570805051277	chr10	72311914		OpenSea
cg08074505		0.225289	0.698613	-0.473323	0.00858432048698866	chr3	197121633		OpenSea
cg12543918	EGFLAM	0.283381	0.756606	-0.473225	0.00314471497588546	chr5	38403957		OpenSea
cg14905466	SGK1	0.353493	0.825701	-0.472208	0.000906974902817415	chr6	134499143	chr6:134497536-134497756	S_Shore
cg07231446	FHL2	0.344253	0.81626	-0.472007	0.00752620901925422	chr2	106023036		OpenSea
cg17885415	STK17A	0.17798	0.649138	-0.471158	0.0025158912303866	chr7	43661792		OpenSea
cg26556684	IL1R1	0.401257	0.872014	-0.470758	0.00286683616374375	chr2	102764618		OpenSea
cg01283355		0.164177	0.634907	-0.470731	0.0273276963563069	chr21	34576523		OpenSea
cg05374241	MACF1	0.214534	0.684623	-0.470089	6.5963e+09	chr1	39798100		OpenSea
cg09535473	UBTD1	0.387296	0.857104	-0.469808	0.000495396751718955	chr10	99300104		OpenSea
cg02849401	NAV2	0.461523	0.931263	-0.469741	0.000374286120274613	chr11	19668740		OpenSea
cg02920782	FOXP1	0.134799	0.604377	-0.469578	0.00212649844811716	chr3	71585958		OpenSea
cg24504925		0.288524	0.757801	-0.469277	0.00346333366914707	chr7	41927150		OpenSea
cg07580128	DENND3	0.194589	0.66342	-0.46883	0.0367485891395166	chr8	142157140		OpenSea
cg05838308	TGFBI	0.409705	0.878477	-0.468771	0.000379743519889782	chr5	135367668	chr5:135364507-135365036	S_Shelf
cg00957695	ZNF664-FAM101A	0.390816	0.859173	-0.468357	0.0186435401969532	chr12	124658999		OpenSea
cg19002534	SLCO3A1	0.443187	0.911358	-0.468171	0.00026801198554814	chr15	92451707		OpenSea
cg15812586		0.394858	0.862255	-0.467397	0.000699552628898306	chr7	139953117		OpenSea
cg17274742	GPNMB	0.206231	0.673386	-0.467154	0.0152840034759058	chr7	23286539	chr7:23287221-23287508	N_Shore
cg02101876		0.160268	0.627008	-0.46674	0.033722399560864	chr13	40765110		OpenSea
cg05126284		0.232145	0.698677	-0.466532	0.0365673808493721	chr6	112337798		OpenSea
cg09081233		0.0783189	0.544744	-0.466425	0.0447975502433188	chr13	31447381		OpenSea
cg03434315	SCN2A	0.320956	0.787371	-0.466414	0.0153359562669062	chr2	166226339		OpenSea
cg10902092	ARHGEF3	0.270495	0.7365	-0.466004	0.00509612706442965	chr3	56913573		OpenSea
cg19029797		0.420857	0.886741	-0.465884	5.27217e+09	chr18	47252958		OpenSea
cg01752308	SVIL	0.122127	0.587918	-0.465791	0.03612037108697	chr10	30014179		OpenSea
cg22602596		0.316198	0.781891	-0.465693	0.000223889089964207	chr11	57060913		OpenSea
cg16670491		0.40547	0.871068	-0.465598	0.000333463415041535	chr12	53365832		OpenSea
cg06189394	LRIG1	0.464245	0.929544	-0.465299	0.000351093052920739	chr3	66534050		OpenSea
cg27178850		0.346392	0.811451	-0.465059	0.000585865545367225	chr11	9039431		OpenSea
cg05557535	EPM2A	0.381073	0.845924	-0.464851	0.00276063826962352	chr6	146058131	chr6:146055896-146056981	S_Shore
cg13825926	HECW2	0.204442	0.669021	-0.46458	0.024992870939253	chr2	197099526		OpenSea
cg18699466	RUNX2	0.38427	0.848609	-0.464339	0.00531473006871116	chr6	45415640		OpenSea
cg16000665	FAM13C	0.308266	0.77248	-0.464214	0.00800191491498164	chr10	61085282		OpenSea
cg17402123	CDH2	0.443629	0.907118	-0.463489	4.68077e+09	chr18	25534417		OpenSea
cg16465882	IQCD	0.491455	0.954714	-0.463259	0.000139954093453853	chr12	113633320		OpenSea
cg06642389		0.389803	0.852432	-0.462629	0.00462504329071553	chr4	38384197		OpenSea
cg14871898		0.31163	0.774072	-0.462442	0.00667155124256552	chr7	158410552		OpenSea
cg13420744	DHRS3	0.196854	0.659284	-0.46243	0.0253025081373329	chr1	12679306	chr1:12676983-12678642	S_Shore
cg00328219	KIF13B	0.411669	0.874037	-0.462369	0.000944382251481156	chr8	29033680		OpenSea
cg11451379	EDARADD	0.403376	0.86539	-0.462015	0.0186265401001132	chr1	236557466	chr1:236558459-236559336	N_Shore
cg27239269	ZNF423	0.426756	0.888727	-0.461971	0.00022595446467126	chr16	49565913		OpenSea
cg15910252		0.402925	0.864416	-0.461492	0.0118086756159728	chr2	28904192		OpenSea
cg04157658		0.241343	0.702524	-0.461181	0.0196094331797693	chr11	110243994		OpenSea
cg16763401		0.310638	0.771532	-0.460894	0.00413055608076776	chr2	190258603		OpenSea
cg14334424	HTRA1	0.432841	0.893601	-0.46076	0.0026738026875893	chr10	124235451		OpenSea
cg27638057	C18orf45	0.480756	0.94142	-0.460664	4.68077e+09	chr18	20882779		OpenSea
cg18168223	SPATS2	0.457062	0.917024	-0.459962	4.82073e+09	chr12	49822786		OpenSea
cg24841879	NEK6	0.455321	0.915212	-0.459891	0.000683413282646445	chr9	127024965		OpenSea
cg27263966		0.124308	0.584197	-0.459889	0.0369524757397074	chr2	159638306		OpenSea
cg19156552	ROBO1	0.188068	0.647798	-0.45973	0.0128175557317331	chr3	79416702		OpenSea
cg11316887	SVIL	0.178375	0.637792	-0.459417	0.0228654953000441	chr10	29924694		OpenSea
cg02558919		0.443893	0.90314	-0.459248	9.5416e+09	chr12	12738414		OpenSea
cg07665929	STK10	0.423524	0.882599	-0.459075	0.00969589436635656	chr5	171523225		OpenSea
cg17000067	KIF1B	0.298466	0.757532	-0.459066	0.0159591516505255	chr1	10438709		OpenSea
cg19964040	SPTBN1	0.340901	0.7997	-0.4588	0.0116610374274946	chr2	54706756		OpenSea
cg27010208	SMCO4	0.437321	0.896018	-0.458697	5.46389e+09	chr11	93263413		OpenSea
cg07552478		0.230086	0.688285	-0.4582	0.0232304307780768	chr9	110500935		OpenSea
cg16459881		0.34919	0.807239	-0.458048	0.00244220581239633	chr10	72687025		OpenSea
cg07488141	TNS3	0.261512	0.718906	-0.457393	0.0153978423138847	chr7	47560215		OpenSea
cg24108508	FAM20B	0.421342	0.877963	-0.456621	0.0105477889701843	chr1	179016233		OpenSea
cg22770746	TTLL11	0.0894498	0.545599	-0.456149	0.0103003383290687	chr9	124665120		OpenSea
cg15708127	CNIH3	0.282683	0.738168	-0.455485	0.0189539600628569	chr1	224914799		OpenSea
cg15943089	RALGPS1	0.314062	0.769516	-0.455454	0.00755187857547696	chr9	129893346		OpenSea
cg05366063	DPYSL3	0.329638	0.78486	-0.455221	0.000315430099796714	chr5	146859693		OpenSea
cg09365942	SUGCT	0.300598	0.75562	-0.455022	0.00501760135698376	chr7	40345722		OpenSea
cg09809672	EDARADD	0.452699	0.907396	-0.454697	0.0213339870033272	chr1	236557682	chr1:236558459-236559336	N_Shore
cg23138440		0.164407	0.618187	-0.45378	0.00995124819399514	chr17	75871226		OpenSea
cg08662753	COL5A1	0.196599	0.649111	-0.452512	0.00808044985391984	chr9	137561500		OpenSea
cg26874367		0.232666	0.68493	-0.452264	0.0193744562593456	chr2	129381792		OpenSea
cg12575659	PACRG-AS1	0.274667	0.726359	-0.451692	0.00208394545123654	chr6	163746319		OpenSea
cg18618815	COL1A1	0.357386	0.808878	-0.451492	0.00103726868394862	chr17	48275324	chr17:48276877-48279008	N_Shore
cg11380118	CMTM6	0.425936	0.87729	-0.451354	3.32755e+09	chr3	32538516		OpenSea
cg24960229	SLC12A8	0.191878	0.643061	-0.451183	0.0308883416445301	chr3	124842951		OpenSea
cg16243083		0.461516	0.911934	-0.450418	0.00618270297698876	chr6	75580391		OpenSea
cg12964420		0.221986	0.672388	-0.450401	0.0281882298753521	chr13	50975679		OpenSea
cg25177901	CYP1B1-AS1	0.263035	0.713399	-0.450364	0.00202447128706215	chr2	38402092		OpenSea
cg10188797	TBC1D16	0.350217	0.800166	-0.449949	0.0180492446544229	chr17	77962048	chr17:77965805-77966296	N_Shelf
cg04872675		0.125366	0.575244	-0.449878	0.00579068777835286	chr12	108983234		OpenSea
cg00575501		0.447833	0.897561	-0.449727	0.000185845748285428	chr8	8418760		OpenSea
cg14466753	NCOR2	0.335511	0.784957	-0.449446	0.00165950605348053	chr12	124926594	chr12:124929872-124930161	N_Shelf
cg04325963	PSEN1	0.387038	0.836299	-0.449261	0.000300295979762065	chr14	73613981		OpenSea
cg08029051	VRK2	0.250402	0.699433	-0.449031	0.0005581351831587	chr2	58291076		OpenSea
cg08058824	RAPGEF1	0.480185	0.929074	-0.448888	0.00197699613365601	chr9	134486092		OpenSea
cg14840468		0.221917	0.670509	-0.448591	0.0221829973707964	chr14	32466314		OpenSea
cg00393050		0.413247	0.861366	-0.448119	0.00993059570446556	chr3	14435541		OpenSea
cg00794673	ANKS1A	0.321626	0.769409	-0.447783	0.0258742372867519	chr6	35016449		OpenSea
cg20293609	CYR61	0.173897	0.621119	-0.447223	0.0113888224713944	chr1	86048540	chr1:86046362-86047240	S_Shore
cg03787603	CUX1	0.236568	0.68379	-0.447222	0.0363799218679617	chr7	101768610		OpenSea
cg25139033		0.454956	0.902008	-0.447052	1.13075e+09	chr16	84844354		OpenSea
cg06630192	ERG	0.310628	0.757136	-0.446508	0.00751398104538919	chr21	39810663		OpenSea
cg08769634		0.271311	0.71767	-0.446359	0.031190893758231	chr16	71657362	chr16:71659829-71660747	N_Shelf
cg19662708	TEAD1	0.462875	0.909181	-0.446306	3.4786e+09	chr11	12785573		OpenSea
cg10412130		0.37189	0.818171	-0.446281	0.0026573766068235	chr12	29228079		OpenSea
cg15572396	PXK	0.18082	0.627031	-0.446212	0.0125117815423309	chr3	58321349	chr3:58318398-58319192	S_Shelf
cg20904698		0.407627	0.853789	-0.446161	0.00510181786475232	chr12	28737113		OpenSea
cg08976919	PDGFC	0.251413	0.697152	-0.445739	0.00151641121959413	chr4	157686491		OpenSea
cg17470143	DCLK1	0.237431	0.682432	-0.445001	0.012208405152816	chr13	36706433	chr13:36705040-36705707	S_Shore
cg05778338		0.372186	0.817044	-0.444858	0.0035009555607102	chr2	38334245		OpenSea
cg20648668		0.327553	0.771659	-0.444106	0.00593423492115565	chr17	17279942		OpenSea
cg20824939		0.266506	0.710454	-0.443949	0.0449835189283069	chr1	205255082		OpenSea
cg16220260		0.175255	0.618607	-0.443352	0.00253318516634513	chr1	204386605		OpenSea
cg24590766	EIF2B3	0.398051	0.841088	-0.443037	0.00012207474770227	chr1	45436367		OpenSea
cg08140389	LOC100506178	0.180434	0.623136	-0.442702	0.00405259589463132	chr7	22612757		OpenSea
cg22509132		0.283703	0.726174	-0.442471	0.00316441966507512	chr12	76132486		OpenSea
cg05193613	RALGPS1	0.330354	0.772809	-0.442456	0.00989822576459647	chr9	129893696		OpenSea
cg06358108	TNXB	0.399443	0.84158	-0.442137	6.5963e+09	chr6	32050348	chr6:32046815-32047094	S_Shelf
cg17836251	MYO9B	0.311681	0.753144	-0.441464	0.000333463415041535	chr19	17232982		OpenSea
cg25531591	SERGEF	0.401524	0.842929	-0.441405	0.00552464889691566	chr11	17866913		OpenSea
cg26374368	THSD4	0.422898	0.864257	-0.441359	0.00333120516789183	chr15	71567390		OpenSea
cg04875352	EXT1	0.308191	0.749533	-0.441342	0.00754844617535078	chr8	119041999		OpenSea
cg26929608		0.175919	0.617035	-0.441116	0.00859277960430368	chr5	78012172		OpenSea
cg17118837	TNS3	0.329132	0.769996	-0.440865	0.00331100234205613	chr7	47498191		OpenSea
cg23927906	SLC12A8	0.383885	0.824674	-0.440789	0.0051638578319374	chr3	124838209		OpenSea
cg17275043	AOX2P	0.466454	0.907077	-0.440624	0.00322593792646741	chr2	201612879		OpenSea
cg12244594		0.379209	0.819609	-0.4404	0.00863204648755435	chr8	37650963	chr8:37654048-37656100	N_Shelf
cg03802486	C1RL	0.493298	0.933673	-0.440375	2.99569e+09	chr12	7254577		OpenSea
cg21684845	GATA6	0.425044	0.865279	-0.440235	0.00165950605348053	chr18	19755501	chr18:19756794-19757080	N_Shore
cg16680658	LINC00877	0.422501	0.862682	-0.440181	0.00331807992404908	chr3	72135680		OpenSea
cg07872430	SEMA5A	0.340777	0.780465	-0.439688	0.000934177123958501	chr5	9266186		OpenSea
cg05542442	ARHGEF3	0.35431	0.793663	-0.439353	0.000958681636345449	chr3	56886595		OpenSea
cg10305234	SMARCB1	0.236291	0.675619	-0.439328	0.0121216625678585	chr22	24157841		OpenSea
cg20904419	IQCJ-SCHIP1	0.479827	0.919104	-0.439276	3.32755e+09	chr3	159522856		OpenSea
cg11845002	BBX	0.390319	0.829536	-0.439217	0.00180190878622697	chr3	107513746		OpenSea
cg15795175		0.36164	0.800794	-0.439153	0.0367042312803011	chr10	92753517		OpenSea
cg23710143	RALGPS1	0.350959	0.789896	-0.438937	0.00523651025291533	chr9	129893312		OpenSea
cg08058233	LPIN2	0.166445	0.605217	-0.438773	0.0232684094306838	chr18	2983598		OpenSea
cg18640098	LOC285692	0.143232	0.581219	-0.437987	0.0489212056944574	chr5	9888660		OpenSea
cg26254131		0.184346	0.622279	-0.437933	1.03846e+08	chr2	69912852		OpenSea
cg16713588	TEX2	0.16552	0.603076	-0.437556	0.0348606939315335	chr17	62274272		OpenSea
cg25044874		0.412993	0.850495	-0.437502	1.03846e+08	chr2	112790663		OpenSea
cg10391522	FAM178B	0.352305	0.789779	-0.437474	0.00158897689347026	chr2	97618137		OpenSea
cg09669931	HDAC4	0.419109	0.856539	-0.43743	0.0308922504414778	chr2	240058920	chr2:240061326-240061602	N_Shelf
cg15202934		0.128295	0.565061	-0.436767	0.0217965836609135	chr2	42351358		OpenSea
cg27644869		0.224377	0.66107	-0.436693	0.0322323081651496	chr16	86233935		OpenSea
cg25446191	SKIL	0.41597	0.852655	-0.436685	0.00100172782560029	chr3	170077545	chr3:170074786-170076070	S_Shore
cg04615481	TRAPPC9	0.336379	0.773051	-0.436673	0.00138193567611204	chr8	141074581		OpenSea
cg04654829	LINC01167	0.161101	0.597655	-0.436554	0.00259131709966469	chr10	134776718	chr10:134778683-134779073	N_Shore
cg17343725		0.364291	0.800808	-0.436517	0.00476848870982777	chr11	62195225		OpenSea
cg19430473		0.479078	0.91549	-0.436412	0.00472851791755351	chr3	156468708		OpenSea
cg08428262		0.209819	0.646062	-0.436243	0.00198003214527018	chr3	112368398		OpenSea
cg13583272	NXN	0.453856	0.889445	-0.435589	4.45929e+09	chr17	739376	chr17:738868-739377	Island
cg08617127	PGBD5	0.322825	0.758226	-0.435401	0.00359029408016812	chr1	230472056	chr1:230468504-230468850	S_Shelf
cg02695653	CDK14	0.22776	0.662884	-0.435124	0.0138967954420012	chr7	90446045		OpenSea
cg14071324	NPHP4	0.407301	0.842267	-0.434966	0.0029926982359322	chr1	5998570		OpenSea
cg04894218	MCC	0.391684	0.826278	-0.434594	0.000198609573296893	chr5	112614911		OpenSea
cg21748271	EDEM2	0.276921	0.711303	-0.434382	0.0186764748915891	chr20	33736177	chr20:33734567-33735280	S_Shore
cg24773770		0.41541	0.84961	-0.4342	0.00214043766833573	chr12	52291288	chr12:52294173-52294632	N_Shelf
cg20704089		0.176147	0.610234	-0.434087	0.0101617857342207	chr3	14435561		OpenSea
cg18132405	LEPREL1	0.432852	0.866576	-0.433724	0.000795073473308628	chr3	189840304	chr3:189838080-189838879	S_Shore
cg16381059	NXN	0.486649	0.920342	-0.433693	1.77779e+09	chr17	835927		OpenSea
cg05493358	POLA2	0.182961	0.616632	-0.433671	0.0424609753643442	chr11	65059873		OpenSea
cg21616405	SSH1	0.116662	0.550199	-0.433537	0.0365763084645824	chr12	109246512		OpenSea
cg04554131	RUNX3	0.489239	0.922708	-0.433468	0.0217336274487763	chr1	25291540		OpenSea
cg00819081	LPP	0.428447	0.861719	-0.433272	0.00511391748497159	chr3	188103477		OpenSea
cg04089246	TNS3	0.397598	0.830743	-0.433145	0.00840159838844592	chr7	47579217	chr7:47576519-47577210	S_Shelf
cg06708193	PPM1H	0.467406	0.899843	-0.432437	0.000251418225113572	chr12	63124108		OpenSea
cg08549604	PRKCE	0.163082	0.595432	-0.43235	0.0123494954534571	chr2	45896601		OpenSea
cg21878385	LNX1	0.324408	0.756723	-0.432316	0.00397413175416072	chr4	54398956		OpenSea
cg25242471	WNT6	0.127417	0.559728	-0.432311	0.0104074598804599	chr2	219738732	chr2:219738081-219738788	Island
cg00949794		0.359776	0.792034	-0.432258	0.022172209913303	chr21	39721192		OpenSea
cg24439232	NCKAP5	0.474908	0.906955	-0.432047	0.000333463415041535	chr2	134241989		OpenSea
cg02644858	ADAM12	0.383463	0.815314	-0.431851	0.00161821157978213	chr10	127818999		OpenSea
cg02307880	CUX1	0.45572	0.887295	-0.431575	0.00842854259402413	chr7	101566857		OpenSea
cg25821367		0.380423	0.81189	-0.431466	0.000947497076064845	chr2	42155768		OpenSea
cg25162456	C9orf3	0.486288	0.917208	-0.43092	0.00074734851691505	chr9	97519611		OpenSea
cg09291478		0.301043	0.731897	-0.430855	0.0363578675914947	chr13	106095894		OpenSea
cg14562086	COL1A1	0.167514	0.598286	-0.430772	0.0125633407740075	chr17	48279265	chr17:48276877-48279008	S_Shore
cg24775327	KIAA1274	0.434286	0.864793	-0.430507	0.0138770859239407	chr10	72311997		OpenSea
cg23256480		0.151021	0.580988	-0.429967	0.00946313031136753	chr14	93252030		OpenSea
cg18295201		0.268063	0.697999	-0.429937	0.027255534311046	chr3	193807511		OpenSea
cg09251078	MYO1E	0.131928	0.56104	-0.429112	0.00487114640619251	chr15	59461599		OpenSea
cg14669515	SPSB1	0.150596	0.579656	-0.42906	0.00393483143580611	chr1	9386821		OpenSea
cg02819464	DGUOK	0.387101	0.81611	-0.429008	0.000260939812489411	chr2	74166092		OpenSea
cg22483154	FBLN1	0.319673	0.748657	-0.428984	0.00179864127038903	chr22	45945096		OpenSea
cg13964104	PDE4B	0.192831	0.621807	-0.428977	0.0410424714235395	chr1	66820623		OpenSea
cg27345516	SLC1A2	0.43768	0.866573	-0.428892	0.00903419149048162	chr11	35303841		OpenSea
cg00120473	SORCS2	0.288929	0.71781	-0.428881	0.00389360013005049	chr4	7330616		OpenSea
cg12493036	GOSR2	0.375051	0.803622	-0.428571	0.0363149568956722	chr17	45013245		OpenSea
cg26815032	COL21A1	0.475885	0.904447	-0.428562	0.00229344760285942	chr6	55956315		OpenSea
cg03185794		0.34351	0.771948	-0.428439	0.0137907805362639	chr13	101237439	chr13:101240689-101241226	N_Shelf
cg07053114	PTPRE	0.495264	0.923689	-0.428425	1.77779e+09	chr10	129794994		OpenSea
cg03498995	HCK	0.187427	0.615805	-0.428378	0.00632864785992359	chr20	30656899		OpenSea
cg25995854		0.464046	0.892284	-0.428238	0.000370376455360403	chr6	169690271		OpenSea
cg21562750		0.368326	0.796345	-0.428019	0.0042489266688389	chr12	92689433		OpenSea
cg09387117	NRP2	0.27208	0.699742	-0.427662	0.0110269325427636	chr2	206565228		OpenSea
cg04249541	PSD3	0.312286	0.739762	-0.427476	0.0106306680856008	chr8	18666561		OpenSea
cg15246238	FSCN1	0.309402	0.736708	-0.427306	0.0161797231540011	chr7	5635134	chr7:5632335-5634555	S_Shore
cg05988291	SHROOM3	0.230803	0.658042	-0.427239	0.0494036661382795	chr4	77506682	chr4:77507077-77507339	N_Shore
cg00688941		0.476352	0.903376	-0.427024	0.000267147886754721	chr8	39898391		OpenSea
cg24264285		0.343243	0.770137	-0.426895	0.00119001913050992	chr8	103740151		OpenSea
cg13558774	LOC100130872	0.42323	0.850072	-0.426842	0.00582454951002355	chr4	1196025		OpenSea
cg04103200		0.349192	0.775854	-0.426662	0.00184128740959659	chr5	171931001		OpenSea
cg13878314	ZSWIM4	0.212651	0.639221	-0.42657	0.0354644813610275	chr19	13908850	chr19:13905810-13906649	S_Shelf
cg00175395	KU-MEL-3	0.164515	0.590243	-0.425728	0.0318449469508926	chr6	4610744		OpenSea
cg17327460	MAP3K14	0.383856	0.809528	-0.425672	0.000808564167567272	chr17	43380109		OpenSea
cg16653553	TTLL11	0.192585	0.617831	-0.425247	0.00121019737929488	chr9	124647631		OpenSea
cg07394127	SH3PXD2B	0.27762	0.702583	-0.424963	0.000869169087399228	chr5	171847737		OpenSea
cg21332304	NPEPPS	0.215666	0.640569	-0.424903	0.00706369044585629	chr17	45699260		OpenSea
cg20876266	LMCD1	0.292442	0.717274	-0.424832	0.000571951794770016	chr3	8545465	chr3:8543201-8543579	S_Shore
cg17853673		0.279	0.70377	-0.42477	0.0140189387443424	chr1	26206192	chr1:26201722-26202516	S_Shelf
cg06430925	HIVEP3	0.509643	0.934378	-0.424735	0.00527889807283759	chr1	42204318		OpenSea
cg14184954		0.494477	0.918915	-0.424438	0.00178911135360269	chr12	20003184		OpenSea
cg22366731		0.386877	0.811174	-0.424298	0.0143245181363232	chr5	56799743		OpenSea
cg00860539		0.0866641	0.510565	-0.4239	0.0483294817150151	chr18	77371181		OpenSea
cg25835019	TNS3	0.394776	0.818447	-0.423671	0.0125633407740075	chr7	47579243	chr7:47576519-47577210	S_Shelf
cg24870828		0.396471	0.820085	-0.423613	0.000798879242080551	chr5	149953322		OpenSea
cg05187780		0.304617	0.727862	-0.423245	0.00734669525636009	chr10	4037801		OpenSea
cg07131958		0.358863	0.782015	-0.423152	0.030886798409846	chr10	31996415		OpenSea
cg00940972		0.432349	0.855463	-0.423115	0.00216704141564108	chr14	22954575		OpenSea
cg07236691	ENPP2	0.284032	0.70713	-0.423098	0.0167524551268096	chr8	120599284		OpenSea
cg26165146	ARNTL2	0.388771	0.811638	-0.422868	0.00331100234205613	chr12	27484656	chr12:27485683-27486676	N_Shore
cg05137838	EFR3B	0.453713	0.876457	-0.422744	0.00265017634632658	chr2	25338955		OpenSea
cg15287310	ZBTB8B	0.359945	0.782649	-0.422704	0.00367419035073002	chr1	32951596		OpenSea
cg09445682		0.279827	0.702385	-0.422558	0.0102730014027911	chr8	142013703	chr8:142010440-142011907	S_Shore
cg26580313		0.386557	0.809084	-0.422527	0.00779052090580767	chr20	17909144		OpenSea
cg21249150	PRKG1	0.29557	0.717773	-0.422203	0.00925361776727977	chr10	53654732		OpenSea
cg12782676		0.381936	0.804054	-0.422118	0.00740952149785583	chr17	75818822		OpenSea
cg25000618	TPGS2	0.426372	0.848447	-0.422074	0.000718430284170367	chr18	34366876		OpenSea
cg01891736	LITAF	0.434064	0.855766	-0.421702	0.00484340435704104	chr16	11655159		OpenSea
cg15149437	ATP11A	0.335475	0.756956	-0.421481	0.0278801996573459	chr13	113438074	chr13:113440233-113441057	N_Shelf
cg27570992	ATXN7L1	0.278441	0.69984	-0.421399	0.0268047552082569	chr7	105470737		OpenSea
cg10970484	C14orf180	0.183923	0.604925	-0.421002	0.0427695971816133	chr14	105052804	chr14:105054873-105055113	N_Shelf
cg17746570	RCVRN	0.117566	0.538427	-0.420861	0.0107877532601918	chr17	9804355	chr17:9808067-9808339	N_Shelf
cg13626830	RASGRF2	0.498897	0.919381	-0.420484	0.000251418225113572	chr5	80460495		OpenSea
cg17582160		0.421783	0.842263	-0.42048	0.0032865577079069	chr13	47093966		OpenSea
cg21351647	PSORS1C1	0.39511	0.81534	-0.42023	0.000391195791915158	chr6	31081905		OpenSea
cg12886406		0.282428	0.702056	-0.419628	0.00453470439883272	chr3	13579728		OpenSea
cg00615525	TMEM2	0.4226	0.841633	-0.419033	0.00467309372261352	chr9	74358636		OpenSea
cg08692787	ROR2	0.424507	0.843507	-0.419	0.00193837696517724	chr9	94571851		OpenSea
cg05262549	NMNAT2	0.286126	0.705022	-0.418896	0.0301460515675069	chr1	183256588		OpenSea
cg15068201		0.364159	0.782652	-0.418493	0.00834753070706097	chr7	101435805		OpenSea
cg14595077	FAM13B	0.283786	0.701977	-0.418191	0.000504263569391172	chr5	137293618		OpenSea
cg23795685	PLEKHA6	0.390842	0.808412	-0.417569	0.000262187206352342	chr1	204231408		OpenSea
cg25912032		0.478515	0.895984	-0.417469	0.00519324960873141	chr2	235459573		OpenSea
cg11047304		0.3843	0.801709	-0.417409	0.00521172856866821	chr2	218859962		OpenSea
cg06795233	WNT6	0.410257	0.827643	-0.417386	0.0111018249586047	chr2	219737392	chr2:219738081-219738788	N_Shore
cg11218850	VAV2	0.488673	0.905998	-0.417324	1.03846e+08	chr9	136683937		OpenSea
cg16478718		0.452664	0.869493	-0.416829	0.00475011875099261	chr1	205255989		OpenSea
cg08654357	HDAC4	0.219304	0.636052	-0.416747	0.0303740956606581	chr2	240189612		OpenSea
cg27080986	ACOX3	0.429017	0.845441	-0.416424	0.0106306680856008	chr4	8396300		OpenSea
cg06953756		0.460111	0.876439	-0.416327	0.00223992879088537	chr22	42427436		OpenSea
cg17332736	LINC00877	0.397555	0.813595	-0.416041	0.000677308366881745	chr3	72135799		OpenSea
cg10104674	FRAS1	0.26696	0.682658	-0.415698	0.00414012776727302	chr4	79052724		OpenSea
cg05410536	GALNTL1	0.318298	0.733842	-0.415543	0.0380252266997552	chr14	69754550		OpenSea
cg00176231		0.276092	0.691412	-0.41532	0.0111018249586047	chr8	124001085		OpenSea
cg18120259	LOC100132354	0.350172	0.76546	-0.415288	0.0105048818574281	chr6	43894639		OpenSea
cg18413884		0.34824	0.763428	-0.415188	0.00623460735111001	chr17	47521349		OpenSea
cg21086145		0.45678	0.87183	-0.41505	0.000629810855842702	chr17	75835884		OpenSea
cg09146060	COL28A1	0.354141	0.769185	-0.415043	0.0196785069142391	chr7	7456061		OpenSea
cg04751885		0.233058	0.648063	-0.415005	0.0230005933184503	chr21	40386689		OpenSea
cg16484526	C12orf77	0.357079	0.7716	-0.414521	0.000459938795069771	chr12	25150608		OpenSea
cg04104088		0.173176	0.587408	-0.414232	0.0163221855751261	chr11	77589608		OpenSea
cg10696351	FOXO1	0.180103	0.594318	-0.414215	0.0312879041149304	chr13	41227982		OpenSea
cg23135706		0.382088	0.796292	-0.414205	0.00922085914562046	chr6	170467728		OpenSea
cg02610221	MTMR7	0.416333	0.830525	-0.414192	0.0462489101907833	chr8	17207635		OpenSea
cg23689615	LOXL1	0.402463	0.816279	-0.413816	0.00113744449472795	chr15	74228839		OpenSea
cg17349632	PLXNA4	0.518184	0.931941	-0.413758	0.00161461530481457	chr7	131830544		OpenSea
cg18907942		0.388041	0.801604	-0.413563	0.000659102781882379	chr10	48485073		OpenSea
cg13968267		0.267631	0.681043	-0.413413	0.0241767667414324	chr5	178914022		OpenSea
cg02951526	SNX29	0.474083	0.887475	-0.413392	0.000946442241627317	chr16	12191276		OpenSea
cg03906071		0.429621	0.842958	-0.413337	0.00335118720862236	chr13	110747254		OpenSea
cg19061112	NUAK1	0.373246	0.786303	-0.413057	0.00150428642622664	chr12	106491043		OpenSea
cg21368143	C12orf77	0.375763	0.788174	-0.412411	0.00359801423520385	chr12	25150626		OpenSea
cg10021749	LFNG	0.333765	0.746047	-0.412283	0.00123123390766932	chr7	2557358	chr7:2558371-2559967	N_Shore
cg12088663	ZNF341-AS1	0.384445	0.796526	-0.41208	0.000827949957562917	chr20	32381603	chr20:32378837-32379191	S_Shelf
cg12898663	C10orf11	0.419967	0.831926	-0.411959	0.00138299882847659	chr10	77506280		OpenSea
cg04287416	LINC00881	0.481147	0.893086	-0.411939	0.000291365553857393	chr3	156817278		OpenSea
cg15286615	NNMT	0.167645	0.579574	-0.411929	0.0305582427934834	chr11	114168674		OpenSea
cg16416819	NEK6	0.439165	0.850857	-0.411692	0.000216533058731278	chr9	127022538	chr9:127020249-127020741	S_Shore
cg11392160	CMTM6	0.305701	0.717209	-0.411508	0.00300883919877834	chr3	32535156		OpenSea
cg17384769	UST	0.203552	0.614814	-0.411262	0.0163692648696854	chr6	149336332		OpenSea
cg08681473	COL1A1	0.288499	0.69966	-0.411162	0.00281000908613162	chr17	48266593		OpenSea
cg11836199	DPYSL2	0.154368	0.565452	-0.411084	0.0290016146270842	chr8	26466599		OpenSea
cg25359299	DROSHA	0.43551	0.846508	-0.410998	0.00414462832238892	chr5	31449396		OpenSea
cg17816219	BACH2	0.495709	0.90662	-0.41091	9.73996e+09	chr6	90788825		OpenSea
cg09667617	PSD3	0.397104	0.807959	-0.410854	0.000827949957562917	chr8	18666465		OpenSea
cg09990194	TTLL5	0.152775	0.563405	-0.410631	0.000505411004195448	chr14	76289228		OpenSea
cg00468042		0.544833	0.955419	-0.410586	3.22274e+09	chr6	156744510		OpenSea
cg02042086		0.53989	0.95047	-0.41058	0.000147365038283718	chr3	5051604		OpenSea
cg08247321	LINC00423	0.500345	0.910874	-0.410529	0.000505411004195448	chr13	33479697		OpenSea
cg02408601	TBPL1	0.51909	0.929371	-0.410281	0.000164805127794111	chr6	134304789		OpenSea
cg03399195		0.244846	0.654645	-0.409799	0.00721153427593072	chr8	8418844		OpenSea
cg07065343		0.211729	0.621527	-0.409798	0.00903712899239282	chr3	48166681		OpenSea
cg02697979	ABTB2	0.383347	0.793079	-0.409731	0.00751351919025796	chr11	34265361		OpenSea
cg13555047		0.258296	0.667967	-0.409671	0.0216856023220256	chr12	115610683		OpenSea
cg25069354	TTLL6	0.234901	0.644484	-0.409583	0.0079330553654925	chr17	46872871		OpenSea
cg05953477		0.472909	0.882455	-0.409546	1.03846e+08	chr7	142739376		OpenSea
cg04223863	GLI2	0.379343	0.788782	-0.40944	0.00910572558815085	chr2	121678052		OpenSea
cg22379436		0.527558	0.9367	-0.409142	0.00147801164842746	chr3	73789574		OpenSea
cg24300995		0.129436	0.538467	-0.40903	0.0118106483584853	chr1	56899850		OpenSea
cg08816611		0.267079	0.676092	-0.409013	0.0156881707774888	chr9	116416642		OpenSea
cg20724014	SCARA5	0.28383	0.692809	-0.408979	0.000820735442492235	chr8	27827043		OpenSea
cg06095753	NHLRC3	0.368302	0.777006	-0.408704	0.00381151479950476	chr13	39614547	chr13:39612417-39612930	S_Shore
cg04517524	ASB2	0.445289	0.853856	-0.408566	0.013461118570609	chr14	94405342	chr14:94405235-94406170	Island
cg01355266		0.351181	0.759696	-0.408516	0.0368853253962321	chr11	115835057		OpenSea
cg09563102		0.337235	0.745644	-0.408409	0.00851967052386268	chr2	47889	chr2:45510-46559	S_Shore
cg06623218		0.398687	0.807071	-0.408385	0.000960741493327849	chr7	27277579	chr7:27278945-27279469	N_Shore
cg04052769	COL1A1	0.314332	0.722611	-0.408279	0.0121699937413649	chr17	48280432	chr17:48276877-48279008	S_Shore
cg15877233	C7orf10	0.502142	0.910385	-0.408243	0.000869507239779647	chr7	40611688		OpenSea
cg18247223	TSPAN18	0.39125	0.799436	-0.408185	0.00299317679358742	chr11	44908673		OpenSea
cg20219891		0.531362	0.939369	-0.408007	0.0006026013041787	chr2	121496875	chr2:121492857-121495234	S_Shore
cg16326367	LHFPL2	0.196612	0.604519	-0.407907	0.00955814832836487	chr5	77946110	chr5:77943868-77945220	S_Shore
cg27560783		0.168661	0.576532	-0.407871	0.00144424610184489	chr20	46654667		OpenSea
cg11926773		0.292083	0.699488	-0.407406	0.0354020065566129	chr1	235012297		OpenSea
cg17018349		0.301067	0.708202	-0.407135	0.0106384552176368	chr15	68136196	chr15:68132640-68133071	S_Shelf
cg24380001		0.517234	0.924342	-0.407108	0.000459277566344056	chr15	73130652		OpenSea
cg07589342		0.132607	0.53966	-0.407053	0.029313779648996	chr1	212392508		OpenSea
cg12935023		0.261031	0.668063	-0.407032	0.0320522169353365	chr2	231839161		OpenSea
cg00659629	ZCCHC7	0.245192	0.652018	-0.406826	0.00593423492115565	chr9	37300859		OpenSea
cg23471274		0.264098	0.670865	-0.406767	0.0103387929030215	chr19	43955029		OpenSea
cg11818841	PSD3	0.317263	0.723874	-0.406612	0.00930325222706914	chr8	18666537		OpenSea
cg16550822	LIMK2	0.52546	0.932024	-0.406563	0.00532710895189513	chr22	31645783		OpenSea
cg21164340	LOC101927066	0.51268	0.919133	-0.406454	0.000325821846282902	chr8	98337209		OpenSea
cg15871435	KLHL29	0.387756	0.7942	-0.406443	0.0177873622686839	chr2	23772264		OpenSea
cg04365911		0.318021	0.724444	-0.406423	0.00890337031118889	chr1	207536634		OpenSea
cg03262802		0.327189	0.733411	-0.406222	0.00292130774146013	chr2	234118754		OpenSea
cg13020664	CTHRC1	0.478487	0.884684	-0.406197	0.000315430099796714	chr8	104384787	chr8:104383409-104384109	S_Shore
cg20452262	CDON	0.505862	0.911978	-0.406117	0.00574565740571571	chr11	125877061		OpenSea
cg18181787		0.195883	0.601857	-0.405974	0.0380075675449073	chr17	32627486		OpenSea
cg22677755	CRYL1	0.248485	0.654334	-0.405849	0.000185845748285428	chr13	20994535		OpenSea
cg04257048	FAM65B	0.395361	0.800874	-0.405513	0.0192582861322598	chr6	25011132		OpenSea
cg10634322	CDKN2B-AS1	0.306663	0.712035	-0.405372	2.73009e+09	chr9	22079858		OpenSea
cg17596359	RASA3	0.222491	0.627511	-0.40502	0.00600003089335725	chr13	114844124	chr13:114840918-114841580	S_Shelf
cg04172795	EVL	0.431596	0.836355	-0.404759	0.00286683616374375	chr14	100578523		OpenSea
cg02356833	DTX4	0.445109	0.849746	-0.404637	0.0197283999226729	chr11	58956662		OpenSea
cg07880727	C7orf69	0.345227	0.74986	-0.404633	0.0134864879638173	chr7	47846424		OpenSea
cg04411403		0.442596	0.846944	-0.404348	0.013517079625593	chr11	334334	chr11:330785-331110	S_Shelf
cg12166819	NCALD	0.284557	0.688878	-0.404322	0.00540847084498489	chr8	102962229		OpenSea
cg19414711	SND1	0.402225	0.806451	-0.404226	0.00487114640619251	chr7	127391366		OpenSea
cg21954752	IRF2	0.462115	0.866134	-0.404019	0.000262187206352342	chr4	185366139		OpenSea
cg23165512		0.399396	0.803371	-0.403975	0.00658172358975138	chr1	9498344		OpenSea
cg21336877	ADRBK2	0.228113	0.631992	-0.403879	0.00884807213236812	chr22	26122408		OpenSea
cg07704786	CDK14	0.408364	0.812068	-0.403705	0.00424712149167048	chr7	90794589		OpenSea
cg19447966	TEAD1	0.504338	0.907954	-0.403616	0.00106231859610661	chr11	12785773		OpenSea
cg05765582		0.352698	0.75591	-0.403213	0.0294577076744122	chr2	191677683		OpenSea
cg02585938	DAAM1	0.425279	0.828275	-0.402996	0.00583105345293063	chr14	59800395		OpenSea
cg12175311	ADAMTS17	0.481777	0.884766	-0.40299	0.0020725888337835	chr15	100538092		OpenSea
cg20324959	SH3BP4	0.350504	0.753234	-0.40273	0.000512414047462823	chr2	235862401	chr2:235860117-235861716	S_Shore
cg23934942	LGR6	0.388418	0.790641	-0.402223	0.00131671630594171	chr1	202219220		OpenSea
cg01282174		0.453382	0.855079	-0.401697	0.0020725888337835	chr11	119630144		OpenSea
cg12594523		0.499251	0.90066	-0.401409	0.000185845748285428	chr8	38563363		OpenSea
cg03044123		0.393785	0.795085	-0.4013	0.00112957467350174	chr9	101833561		OpenSea
cg06228590	CRISPLD2	0.51912	0.920418	-0.401298	0.000315430099796714	chr16	84916931		OpenSea
cg06640461	SLC14A2	0.42273	0.823882	-0.401151	0.0204481611212254	chr18	43170508		OpenSea
cg12856369	TPST1	0.492305	0.89343	-0.401125	0.000315430099796714	chr7	65772576		OpenSea
cg08549536	SEL1L3	0.214167	0.615166	-0.400999	0.0191160616563214	chr4	25797523		OpenSea
cg24964858	TNS3	0.482272	0.883134	-0.400862	0.0132704835813453	chr7	47622693	chr7:47621112-47621727	S_Shore
cg14571004	GALNT12	0.412745	0.813522	-0.400777	0.00266640025058557	chr9	101568975	chr9:101569905-101570349	N_Shore
cg03781829		0.248419	0.649097	-0.400678	0.00735279644588232	chr3	73776662		OpenSea
cg07885971	ADPGK-AS1	0.466185	0.866847	-0.400662	0.000370037408659296	chr15	73078193	chr15:73075586-73076663	S_Shore
cg20994428	GLIPR2	0.464968	0.865475	-0.400507	0.000198609573296893	chr9	36150773		OpenSea
cg07542414	STRA6	0.331967	0.732452	-0.400485	0.00454182688833804	chr15	74472493		OpenSea
cg10075524		0.370819	0.771173	-0.400355	0.00368782625357558	chr9	101685161		OpenSea
cg01610844	CTIF	0.340978	0.741203	-0.400226	0.030886798409846	chr18	46351847		OpenSea
cg12559925	SH3BP4	0.458562	0.858664	-0.400102	3.32755e+09	chr2	235863365	chr2:235860117-235861716	S_Shore
cg07296256	ATP11A	0.418374	0.817774	-0.3994	0.00426443226393246	chr13	113438010	chr13:113440233-113441057	N_Shelf
cg02705758	TRIO	0.520026	0.919388	-0.399362	0.00346853946089391	chr5	14449498		OpenSea
cg15691367	B4GALT1-AS1	0.195026	0.594332	-0.399306	0.0401177753786814	chr9	33165571	chr9:33166700-33167934	N_Shore
cg05656812	DISC1	0.351441	0.75069	-0.399249	0.00138193567611204	chr1	232021560		OpenSea
cg11160572	PALLD	0.511786	0.91086	-0.399074	0.00110091918637623	chr4	169706422		OpenSea
cg06553451	BTBD9	0.499357	0.898021	-0.398664	0.00138048244275283	chr6	38325960		OpenSea
cg11847517	PREX1	0.231025	0.629638	-0.398613	0.00433424567220137	chr20	47393114		OpenSea
cg13843547		0.215892	0.614125	-0.398234	0.0489212056944574	chr11	117873636		OpenSea
cg18520125	FLT1	0.122095	0.520236	-0.39814	0.0339666408819574	chr13	28903926		OpenSea
cg22152180	SUCO	0.250416	0.647775	-0.397359	0.0446089766428683	chr1	172558180		OpenSea
cg01027113	P3H2	0.385161	0.782475	-0.397313	0.0121517997716434	chr3	189840140	chr3:189838080-189838879	S_Shore
cg11718511	COL23A1	0.24278	0.639832	-0.397052	0.0139931858604909	chr5	177789055		OpenSea
cg15158557		0.313267	0.710305	-0.397037	0.00209486830722148	chr20	57198016		OpenSea
cg13201942		0.283807	0.680701	-0.396894	0.0407097617423065	chr15	81344662		OpenSea
cg24983628		0.466361	0.863228	-0.396867	0.000402669384248015	chr14	103670161	chr14:103673773-103674343	N_Shelf
cg23336160		0.513083	0.909846	-0.396763	0.000542435220721697	chr5	148348928		OpenSea
cg16039142		0.448323	0.845037	-0.396714	0.000859374646165659	chr7	38361199		OpenSea
cg12159166	UVRAG	0.457929	0.854608	-0.396679	0.00546731929070584	chr11	75649913		OpenSea
cg00491685	SVIL	0.470596	0.867248	-0.396652	4.82073e+09	chr10	29823733		OpenSea
cg15230985	RPTOR	0.363373	0.759902	-0.396528	0.0360743096220269	chr17	78753887		OpenSea
cg24405417	LOC100507406	0.320544	0.716281	-0.395737	0.025002306177131	chr6	138059484		OpenSea
cg24264026	ABL2	0.519759	0.915197	-0.395439	0.00347697522330285	chr1	179096675		OpenSea
cg01914144		0.148399	0.543783	-0.395384	0.0255428498399868	chr11	35132801		OpenSea
cg12680205		0.176604	0.571796	-0.395192	0.0066791228861382	chr10	80303482		OpenSea
cg14794027		0.460169	0.855314	-0.395146	0.000124122560593267	chr17	15336968		OpenSea
cg10250426		0.177423	0.572512	-0.395089	0.0018126027106943	chr6	158182413		OpenSea
cg01882871		0.442447	0.83718	-0.394733	0.00301024639227919	chr17	32575548		OpenSea
cg01848388		0.211251	0.605807	-0.394556	0.00209486830722148	chr6	169688944		OpenSea
cg05049029	LINC00400	0.458132	0.852638	-0.394506	0.000660773303114501	chr13	43731408		OpenSea
cg12020566	RAI14	0.161614	0.555727	-0.394114	0.039421058613147	chr5	34789555		OpenSea
cg14396377	ACTN1-AS1	0.447694	0.841744	-0.39405	0.00215440583930021	chr14	69448184	chr14:69444639-69446826	S_Shore
cg03030267	GNASAS	0.334663	0.728659	-0.393995	0.0253090919055487	chr20	57394000		OpenSea
cg19741107	MAML3	0.399525	0.793485	-0.393961	0.0113196625161831	chr4	140872103		OpenSea
cg24422188	SGK1	0.509828	0.903354	-0.393526	0.00138048244275283	chr6	134499086	chr6:134497536-134497756	S_Shore
cg24974193		0.400784	0.794283	-0.393499	0.0158953454430821	chr12	19777550		OpenSea
cg03576884	COL27A1	0.487554	0.881039	-0.393486	0.000169454106097609	chr9	117029397		OpenSea
cg27135113	MICALCL	0.339617	0.732908	-0.393291	0.0394749582525059	chr11	12307450		OpenSea
cg04644077		0.471019	0.864143	-0.393124	0.000251418225113572	chr8	134398002		OpenSea
cg11784626	CTBP2	0.388969	0.782043	-0.393075	0.00654633040139312	chr10	126782538		OpenSea
cg12874343		0.507426	0.900461	-0.393035	0.000919499655678021	chr14	65115335		OpenSea
cg06786981		0.0887924	0.481799	-0.393007	0.0436674179991209	chr5	66597184		OpenSea
cg06904916		0.479094	0.871959	-0.392865	0.00495642369391066	chr10	11755564		OpenSea
cg07936460		0.489747	0.882422	-0.392675	0.00741271548333969	chr14	56472620		OpenSea
cg23712594	PARP1	0.465793	0.858404	-0.392612	0.0115457982505063	chr1	226591890	chr1:226595333-226595939	N_Shelf
cg02622903	EVI2A	0.525311	0.917873	-0.392562	1.58998e+09	chr17	29645508		OpenSea
cg04899656		0.492465	0.885001	-0.392536	0.00410754244636986	chr15	62718755		OpenSea
cg08900915		0.425792	0.818049	-0.392257	0.00523651025291533	chr1	242156205		OpenSea
cg21552300	CHRNA1	0.515524	0.906916	-0.391392	0.00185000285189027	chr2	175629224		OpenSea
cg17509306		0.411606	0.802783	-0.391177	0.00266640025058557	chr7	93575785		OpenSea
cg06083887	AASDHPPT	0.30048	0.691657	-0.391177	0.00619467787792442	chr11	105962468		OpenSea
cg19835796		0.337274	0.727953	-0.390679	0.00268360584219095	chr5	123637793		OpenSea
cg12217804	TJP2	0.524704	0.915245	-0.390541	0.00189674337742343	chr9	71819992		OpenSea
cg09611296	DTD1	0.356968	0.747268	-0.3903	0.00053187601363557	chr20	18700275		OpenSea
cg15273860		0.370021	0.760321	-0.3903	0.0375398044294877	chr9	130789692		OpenSea
cg01808547	ADAMTS17	0.337808	0.7279	-0.390092	0.00658990538700691	chr15	100742236		OpenSea
cg12065800	PSD3	0.294979	0.685056	-0.390077	0.0221829973707964	chr8	18666531		OpenSea
cg03546113	FANCC	0.390904	0.780724	-0.38982	0.00366319097394497	chr9	97950945		OpenSea
cg23534345	RNF216	0.407604	0.797371	-0.389768	0.00827198909914675	chr7	5678706		OpenSea
cg08621316		0.266322	0.655985	-0.389662	0.000882384661067	chr21	46648644		OpenSea
cg16558214	COL4A2	0.509689	0.899223	-0.389534	0.0428986570416714	chr13	110981828		OpenSea
cg08357824	LOXL1	0.469621	0.858805	-0.389184	0.000448271304134808	chr15	74225155		OpenSea
cg05492904	CYP19A1	0.291293	0.680474	-0.389181	0.0182791845326071	chr15	51604503		OpenSea
cg02067461	MGAT5	0.382549	0.771488	-0.388939	0.0457169238122933	chr2	135125873		OpenSea
cg03058444	GMDS	0.518794	0.907628	-0.388833	0.000385217450182635	chr6	1873540		OpenSea
cg01378874		0.297779	0.685968	-0.388189	0.00475011875099261	chr19	11057884		OpenSea
cg03668593	ELK3	0.33118	0.719353	-0.388173	0.0197473897333649	chr12	96630325		OpenSea
cg18167466	ACOT7	0.508661	0.89678	-0.388119	0.000383755248762522	chr1	6390473		OpenSea
cg23371476		0.474421	0.862221	-0.3878	0.00209486830722148	chr2	105877824		OpenSea
cg27468224		0.257032	0.64476	-0.387728	0.0219699203509484	chr4	55031503		OpenSea
cg16845470	PRR5	0.347683	0.735176	-0.387494	0.00819610822551659	chr22	45085153		OpenSea
cg25278941		0.329858	0.717345	-0.387486	0.00561956300132194	chr6	139795527		OpenSea
cg11883099	CUX1	0.365195	0.752513	-0.387318	0.00745648731503527	chr7	101565773		OpenSea
cg07742906		0.200023	0.587287	-0.387264	0.0465037010156433	chr1	11943431		OpenSea
cg03924566	BAI1	0.209475	0.596423	-0.386948	0.0288101556924117	chr8	143545478	chr8:143545445-143546178	Island
cg09156714		0.250071	0.636903	-0.386832	0.00279242165434308	chr21	37110991		OpenSea
cg10208307	P3H2	0.323443	0.710243	-0.3868	0.00472400849838374	chr3	189840332	chr3:189838080-189838879	S_Shore
cg00332269	CREB3L1	0.297193	0.683851	-0.386657	0.0107728351483083	chr11	46302469	chr11:46299544-46300216	S_Shelf
cg13000789	DST	0.424612	0.811083	-0.386471	0.00798701402508105	chr6	56589255		OpenSea
cg07874367	RAB3IL1	0.537133	0.923241	-0.386108	9.43384e+08	chr11	61687835	chr11:61684591-61685216	S_Shelf
cg17691988	PAPSS1	0.322963	0.708933	-0.38597	0.0220584891748832	chr4	108586594		OpenSea
cg02186748	COL1A1	0.408041	0.79398	-0.385939	0.00995053320345077	chr17	48280370	chr17:48276877-48279008	S_Shore
cg18949259	LOC643339	0.41536	0.801222	-0.385861	0.00759901593942472	chr12	93503799		OpenSea
cg25128781		0.0956589	0.481458	-0.385799	0.0169556198204111	chr7	47597438		OpenSea
cg27581031	TMEM92	0.312664	0.698391	-0.385727	0.019382787919809	chr17	48348565	chr17:48350422-48350832	N_Shore
cg22728616		0.415379	0.801102	-0.385724	0.000870662029127475	chr2	235680816		OpenSea
cg21808635	EGFR	0.266487	0.652148	-0.38566	0.0443900926377652	chr7	55225133		OpenSea
cg25091526	COL8A1	0.507011	0.892595	-0.385584	0.000495396751718955	chr3	99419790		OpenSea
cg24984735	SLC12A8	0.465867	0.851331	-0.385464	0.0107262531000379	chr3	124859347	chr3:124860569-124861019	N_Shore
cg27059354	EML1	0.441695	0.827154	-0.385459	0.0107552748164137	chr14	100346529		OpenSea
cg24083198		0.43037	0.815778	-0.385408	0.0275521155117929	chr4	87832387		OpenSea
cg15389373	GGACT	0.572984	0.958287	-0.385303	0.00531205715776505	chr13	101237465	chr13:101240689-101241226	N_Shelf
cg07524540	TVP23C-CDRT4	0.18919	0.574419	-0.385228	0.0377624200767598	chr17	15394016		OpenSea
cg22514294	HELZ2	0.462879	0.848005	-0.385125	0.00329447420704018	chr20	62199502	chr20:62193966-62198985	S_Shore
cg21497443	TENM4	0.5371	0.922101	-0.385001	0.002856861141489	chr11	78948191		OpenSea
cg14435583	MCC	0.199043	0.583961	-0.384918	0.0168521995355615	chr5	112477153		OpenSea
cg01040786		0.47161	0.85646	-0.38485	0.00182700592250526	chr5	78043895		OpenSea
cg00749118	MAD1L1	0.531398	0.916133	-0.384736	0.00589088763402034	chr7	1938791	chr7:1937738-1937946	S_Shore
cg07274215		0.483839	0.868533	-0.384694	3.32755e+09	chr1	178036261		OpenSea
cg03528118		0.411621	0.796069	-0.384448	0.0468744638405594	chr3	133252013		OpenSea
cg14615927	HDAC4	0.446507	0.830773	-0.384266	0.0287243003777405	chr2	240259213		OpenSea
cg05320231	AGAP1	0.34777	0.731969	-0.384199	0.0317975123569141	chr2	236849529		OpenSea
cg21695167	RASA2	0.493235	0.877393	-0.384158	0.0127476624438547	chr3	141271397		OpenSea
cg05511924	DIRC3	0.275395	0.659453	-0.384057	0.0191006546893686	chr2	218418852		OpenSea
cg23182756	TK2	0.54339	0.927402	-0.384012	0.00531473006871116	chr16	66559965		OpenSea
cg07173218	SPSB1	0.561959	0.945699	-0.38374	0.00327842033426721	chr1	9410333		OpenSea
cg08145381	KIAA0317	0.525626	0.909319	-0.383693	0.000291365553857393	chr14	75172505		OpenSea
cg16941634	PDE10A	0.465343	0.84876	-0.383417	0.00276198735059878	chr6	165985235		OpenSea
cg18340136	SVIL	0.506013	0.889177	-0.383163	0.00113156900933494	chr10	29908039		OpenSea
cg07848567	LOC101929723	0.255114	0.638248	-0.383134	0.0199683678438345	chr2	42160964		OpenSea
cg06528416	ANKRD55	0.553727	0.936608	-0.382882	0.000330849756899791	chr5	55471934		OpenSea
cg03340667		0.340245	0.723044	-0.382799	0.0379206177147177	chr5	150464285	chr5:150460086-150460864	S_Shelf
cg16134077	SEPSECS-AS1	0.258325	0.640676	-0.382351	0.00331807992404908	chr4	25174640		OpenSea
cg07129129	EIF2B3	0.211548	0.593733	-0.382185	0.0389983281073534	chr1	45392402		OpenSea
cg17037271	STYXL1	0.350416	0.73259	-0.382175	0.00347697522330285	chr7	75638542		OpenSea
cg04508114	ABLIM1	0.309137	0.691208	-0.382071	0.00551242171364323	chr10	116444414		OpenSea
cg21121257		0.366917	0.748971	-0.382055	0.00588945122206559	chr11	10416227		OpenSea
cg03477042		0.269235	0.651149	-0.381914	0.00986527233897752	chr5	126424350		OpenSea
cg07127410	ZNRF3	0.206996	0.588863	-0.381867	0.000575228788873016	chr22	29427851	chr22:29426510-29426843	S_Shore
cg24324628	NHSL1	0.344568	0.726387	-0.38182	0.0250155360510842	chr6	138866882		OpenSea
cg24776003		0.268322	0.650029	-0.381707	0.00130627336151852	chr6	42067500		OpenSea
cg17581877		0.564123	0.945745	-0.381623	0.000869507239779647	chr7	158411135		OpenSea
cg03515844	ZBTB17	0.341642	0.722914	-0.381273	0.00798701402508105	chr1	16277545		OpenSea
cg06944112	LACTB2	0.570938	0.952146	-0.381208	3.30399e+09	chr8	71578685	chr8:71581050-71581650	N_Shelf
cg24975443	TNS3	0.321699	0.702813	-0.381114	0.0445063863452814	chr7	47541987		OpenSea
cg05617623	CTTNBP2	0.3669	0.747968	-0.381068	0.0241941236821447	chr7	117448617		OpenSea
cg13301956	FAM160A2	0.338765	0.719813	-0.381048	0.0216026119507251	chr11	6240838		OpenSea
cg03283901		0.298075	0.679035	-0.38096	0.0325764805318419	chr2	238111355		OpenSea
cg21565690	NRXN3	0.440353	0.821304	-0.380951	0.0028946898614572	chr14	78720727		OpenSea
cg09298313		0.459803	0.840667	-0.380865	6.5963e+09	chr14	55569959		OpenSea
cg20400639	MAN1C1	0.110167	0.490862	-0.380695	0.0212231914964069	chr1	26022691		OpenSea
cg19949691		0.452213	0.832889	-0.380676	0.0308478593380354	chr10	85106078		OpenSea
cg00098692		0.369435	0.749628	-0.380193	0.0264571478811462	chr10	12877913		OpenSea
cg14666758	ZNF490	0.540857	0.92102	-0.380163	0.0014456282308179	chr19	12691328		OpenSea
cg05719579	MAN1C1	0.135863	0.516024	-0.380161	0.036856161471487	chr1	26010540		OpenSea
cg10159300		0.211824	0.591824	-0.38	0.0236152572263858	chr4	150387272		OpenSea
cg08531698	FKBP15	0.521532	0.901356	-0.379824	0.0265739743428209	chr9	115950806		OpenSea
cg09305261		0.411397	0.791078	-0.379681	0.00453771414243546	chr2	37686130		OpenSea
cg00652846	BOC	0.320591	0.700267	-0.379677	0.00574870168299555	chr3	112934087	chr3:112930437-112931506	S_Shelf
cg03105919		0.345796	0.725332	-0.379536	0.00361763614120577	chr1	234682885		OpenSea
cg27542341	RPP25	0.533678	0.912925	-0.379247	0.0173670929765944	chr15	75248086	chr15:75248277-75249922	N_Shore
cg16548911	ADCY7	0.203225	0.582366	-0.379141	0.00806814753477431	chr16	50347766		OpenSea
cg09164726		0.319299	0.698352	-0.379053	0.0266707389295248	chr16	86121040		OpenSea
cg16987451	BCR	0.445988	0.824732	-0.378744	0.00116513814702179	chr22	23575545		OpenSea
cg08823631	PSMD1	0.315306	0.693955	-0.37865	0.0221210205489191	chr2	232018106		OpenSea
cg13658022	FARP2	0.524774	0.903402	-0.378628	0.00604826995701155	chr2	242316376		OpenSea
cg01418527	FSCN1	0.380913	0.759427	-0.378514	0.0038384364407715	chr7	5631189	chr7:5632335-5634555	N_Shore
cg03406432		0.397705	0.776082	-0.378378	0.0132704835813453	chr1	172814714		OpenSea
cg14097792		0.469627	0.84787	-0.378243	0.000561197026726152	chr7	39760422		OpenSea
cg08925102		0.332921	0.711142	-0.378222	0.00283568109385876	chr2	88488526		OpenSea
cg08634938	SNX24	0.271764	0.649982	-0.378218	0.00632864785992359	chr5	122218767		OpenSea
cg25068347	ETS1	0.556419	0.934636	-0.378217	0.000103540822591719	chr11	128343784		OpenSea
cg09839874	CMTM1	0.227341	0.605354	-0.378012	0.00372795835019258	chr16	66604187	chr16:66600024-66600619	S_Shelf
cg04534520	NEDD4L	0.579323	0.957304	-0.377981	0.000724653525983088	chr18	55881726		OpenSea
cg22035959	ARID3A	0.251138	0.628967	-0.377829	0.0287899820409465	chr19	951681	chr19:950020-950370	S_Shore
cg23026754	TNS3	0.495956	0.873754	-0.377797	0.010841936594901	chr7	47579678	chr7:47576519-47577210	S_Shelf
cg14724079		0.331632	0.709388	-0.377757	0.0443717925394393	chr9	751416		OpenSea
cg20612593	TRAF2	0.314963	0.69264	-0.377677	0.00718033021534047	chr9	139796293		OpenSea
cg01626885	SQRDL	0.333498	0.711054	-0.377556	0.00409342673669421	chr15	45937757		OpenSea
cg13257690		0.264777	0.6422	-0.377423	0.000859374646165659	chr14	101908752	chr14:101908781-101909022	N_Shore
cg07450210	UBAC2	0.48231	0.859532	-0.377222	0.00738277785021288	chr13	99880947		OpenSea
cg14571682		0.570094	0.947149	-0.377055	0.00301024639227919	chr2	184050946		OpenSea
cg27399653		0.455746	0.832763	-0.377017	0.00254590636845294	chr13	40723668		OpenSea
cg19983457	STIM2	0.424874	0.801851	-0.376977	0.0257605118934108	chr4	26938442		OpenSea
cg26856023	TLE2	0.407892	0.784803	-0.376911	0.0205097765426607	chr19	3034758	chr19:3036216-3036618	N_Shore
cg08556479	ADAMTS2	0.496288	0.873146	-0.376857	0.00353320556385921	chr5	178699089		OpenSea
cg24325712		0.517881	0.894271	-0.37639	0.00268360584219095	chr1	8965799		OpenSea
cg12446286		0.415911	0.792299	-0.376388	0.0205905164648478	chr4	26050316		OpenSea
cg12559827	RAB11FIP5	0.219391	0.595736	-0.376344	0.0380075675449073	chr2	73316585		OpenSea
cg00620628		0.549751	0.925921	-0.376171	0.000448271304134808	chr2	238165917		OpenSea
cg18359321	HDAC4	0.423678	0.799701	-0.376022	0.0053417468856923	chr2	240058950	chr2:240061326-240061602	N_Shelf
cg07813478	CELSR1	0.4671	0.843092	-0.375992	0.0352714752586648	chr22	46913618		OpenSea
cg12924105	LZTFL1	0.385514	0.761294	-0.37578	0.00759778704855589	chr3	45957730		OpenSea
cg21850684	RRP7A	0.423226	0.798955	-0.375729	0.0381938934250457	chr22	42917058	chr22:42915512-42915999	S_Shore
cg08403375		0.353706	0.729003	-0.375298	0.00174462058283634	chr5	150614320		OpenSea
cg17825211		0.357496	0.732726	-0.375231	0.0241020786262199	chr6	53446025		OpenSea
cg21410897	AAK1	0.488054	0.863263	-0.37521	0.0042166319962789	chr2	69735185		OpenSea
cg11966998		0.545444	0.920553	-0.37511	0.0308434889085988	chr11	15692519		OpenSea
cg02166732		0.351357	0.72643	-0.375072	0.0346136683582707	chr2	238064854		OpenSea
cg10747858	ADAMTS2	0.369466	0.7444	-0.374935	0.0173886580156183	chr5	178720515		OpenSea
cg22341683	RORA	0.541149	0.916021	-0.374872	0.0045215966746091	chr15	61342360		OpenSea
cg14294658	SERGEF	0.312635	0.687412	-0.374777	0.00366319097394497	chr11	17994507		OpenSea
cg00565561	ULK4	0.353866	0.728532	-0.374665	0.00475011875099261	chr3	41730513		OpenSea
cg03957124		0.218267	0.592854	-0.374587	0.0216762595611454	chr6	37016869	chr6:37012609-37012884	S_Shelf
cg04158862	KIAA0247	0.423373	0.797872	-0.374499	0.021489224846135	chr14	70124707		OpenSea
cg06194625	LINC01503	0.284001	0.6584	-0.374399	0.0107877532601918	chr9	132098565	chr9:132099123-132099616	N_Shore
cg05714960	RUNX3	0.569786	0.944104	-0.374318	0.0073677704275549	chr1	25291695		OpenSea
cg05452558		0.116024	0.49021	-0.374187	0.00354146327778645	chr4	73633887		OpenSea
cg09153398	RNF144A	0.387374	0.761552	-0.374179	0.00664084610464252	chr2	7150625		OpenSea
cg07696842	CHST11	0.408542	0.782676	-0.374134	0.0496619311634482	chr12	105089508		OpenSea
cg16775985		0.222342	0.596467	-0.374125	0.0153344536675007	chr7	101435832		OpenSea
cg15981958	PDZD9	0.227391	0.601401	-0.37401	0.0293950636816989	chr16	22012956		OpenSea
cg20729813	SORCS2	0.545048	0.919054	-0.374006	0.000869507239779647	chr4	7502429		OpenSea
cg18147162	DERL1	0.467098	0.840989	-0.373891	0.0208022812800586	chr8	124038163		OpenSea
cg18409999	SLC35F6	0.242432	0.61632	-0.373889	0.0130788193333506	chr2	26992082		OpenSea
cg04007936	CARHSP1	0.359578	0.733356	-0.373778	0.0283334079345174	chr16	8954017		OpenSea
cg10341242	ADCY7	0.420404	0.7941	-0.373696	0.00427834116701398	chr16	50347849		OpenSea
cg18631798	ACOX3	0.540342	0.913861	-0.373519	4.86234e+09	chr4	8396163		OpenSea
cg03568236	PRKCE	0.446591	0.820081	-0.373489	0.0131851301944805	chr2	46343833		OpenSea
cg20464884	WRNIP1	0.408939	0.78237	-0.373431	0.0237251051265973	chr6	2773876		OpenSea
cg18359985	GSK3B	0.365394	0.738805	-0.373411	0.00622362641737016	chr3	119741800		OpenSea
cg24721475	ANKH	0.58951	0.96283	-0.37332	0.000700865405593105	chr5	14822867		OpenSea
cg03898408		0.357409	0.7306	-0.373191	0.0089421655659004	chr5	66602283		OpenSea
cg01408497	FNBP1	0.220447	0.593539	-0.373091	0.0350508361553592	chr9	132694956		OpenSea
cg09690040	CHCHD6	0.438912	0.811823	-0.372911	0.0197283999226729	chr3	126569599		OpenSea
cg17250680	RHBDD1	0.408435	0.781219	-0.372784	0.0262069425478935	chr2	227846651		OpenSea
cg15361868		0.434041	0.806778	-0.372737	0.00560996323930947	chr15	63141706		OpenSea
cg24034061	ANKDD1B	0.451176	0.82371	-0.372533	0.00166646133800202	chr5	74912210		OpenSea
cg11840274	COL1A1	0.35778	0.730229	-0.372449	0.000882384661067	chr17	48266108		OpenSea
cg05978154	SLC12A7	0.518568	0.890974	-0.372406	0.0404197777447119	chr5	1100209	chr5:1099943-1100764	Island
cg19704388		0.514403	0.886626	-0.372224	0.000882384661067	chr12	24862517		OpenSea
cg20710824	FOXK2	0.37709	0.749202	-0.372111	0.0292199681420503	chr17	80560593	chr17:80559025-80559450	S_Shore
cg00548368		0.384164	0.756244	-0.37208	0.0062711637303102	chr8	136769084		OpenSea
cg13859468	CTNND2	0.231993	0.604032	-0.372039	0.0204508166598041	chr5	11322414		OpenSea
cg06349050	SPSB1	0.546744	0.918698	-0.371954	0.00350337121973072	chr1	9380756		OpenSea
cg05994753	LOC101927588	0.485304	0.857143	-0.371839	0.0023152459292114	chr8	125209751		OpenSea
cg25409638	MIR7853	0.365747	0.737521	-0.371773	0.0302426014693033	chr2	134193037		OpenSea
cg08001340	ZBTB7C	0.434294	0.80601	-0.371717	0.0164294026139744	chr18	45560436		OpenSea
cg15600299		0.510284	0.881814	-0.371529	0.00505202656145396	chr5	149969097		OpenSea
cg09404376	SGK1	0.398695	0.770123	-0.371428	0.0300248014025242	chr6	134499189	chr6:134497536-134497756	S_Shore
cg11841826	RFTN1	0.47547	0.84677	-0.3713	0.0100060833681623	chr3	16550437	chr3:16554327-16555413	N_Shelf
cg06846350	LHX4	0.574873	0.946111	-0.371239	2.88228e+09	chr1	180240663		OpenSea
cg06699523	PARD3	0.434175	0.805399	-0.371224	0.0115415899181859	chr10	34581345		OpenSea
cg00938712		0.178262	0.549249	-0.370986	0.0488854452671547	chr13	75825506		OpenSea
cg03365632		0.58466	0.95561	-0.37095	0.0032865577079069	chr17	41662185		OpenSea
cg18812257		0.525277	0.896206	-0.370929	0.00414462832238892	chr20	48212528		OpenSea
cg23864650	LINC01387	0.200941	0.571647	-0.370706	0.0326964912838485	chr18	6561805		OpenSea
cg18306593	LINC01599	0.552056	0.922716	-0.37066	0.000379743519889782	chr14	50488142		OpenSea
cg01654560	NTM	0.502426	0.872833	-0.370407	0.000459938795069771	chr11	131780046	chr11:131780328-131781532	N_Shore
cg25499678		0.520271	0.89048	-0.370209	0.00889046488075163	chr12	43092238		OpenSea
cg25884442	VWF	0.184749	0.554757	-0.370008	0.0149526294490738	chr12	6178606		OpenSea
cg10613754	RIN2	0.453294	0.82327	-0.369975	0.0289565549146014	chr20	19865732		OpenSea
cg09802818	LOC283404	0.295913	0.665753	-0.36984	0.0328405131867236	chr12	52604609		OpenSea
cg21434600		0.335744	0.705542	-0.369797	0.00334192032993521	chr10	48602270		OpenSea
cg16249322	HELZ2	0.461789	0.83152	-0.36973	0.00241418123568513	chr20	62199475	chr20:62193966-62198985	S_Shore
cg16514513	COL1A1	0.383725	0.753428	-0.369703	0.000124122560593267	chr17	48263159		OpenSea
cg18438894	C1orf21	0.283271	0.652807	-0.369537	0.0433406638429477	chr1	184377525		OpenSea
cg04159585	CCDC85C	0.493528	0.862904	-0.369377	0.0223140229556206	chr14	99989464		OpenSea
cg17614598	AOX2P	0.546056	0.915431	-0.369375	0.000857421719274063	chr2	201612604		OpenSea
cg10944297	STK3	0.365254	0.734433	-0.369179	0.00622715926254093	chr8	99838661	chr8:99837461-99837936	S_Shore
cg00747477	ACCN1	0.371824	0.740957	-0.369133	0.00240318311550388	chr17	31340147		OpenSea
cg03717961	ARHGAP22	0.102782	0.471824	-0.369042	0.00903712899239282	chr10	49705591		OpenSea
cg21572185		0.573873	0.942809	-0.368936	0.00532692924324199	chr6	90070169		OpenSea
cg07307840		0.493958	0.862736	-0.368778	0.00712918062097225	chr3	16349585		OpenSea
cg01665163	DHRS7B	0.582194	0.950884	-0.36869	9.77459e+08	chr17	21074394		OpenSea
cg20806436	UBE2E2	0.526646	0.89509	-0.368445	0.000739207697708948	chr3	23472878		OpenSea
cg14216723	MIR4293	0.210881	0.579151	-0.368271	0.0249797147330019	chr10	14425551		OpenSea
cg19034084	ANKRD55	0.391602	0.75986	-0.368257	0.0187190893071359	chr5	55472069		OpenSea
cg19222922	HAO2	0.569038	0.937259	-0.368222	0.00541162836430598	chr1	119934593		OpenSea
cg00809775	FAM53B	0.438505	0.806721	-0.368216	0.0031711991058606	chr10	126346538		OpenSea
cg18533807		0.412334	0.780549	-0.368214	0.00762908957150768	chr1	117040491		OpenSea
cg25635022	CLDN11	0.565662	0.933844	-0.368182	0.00214043766833573	chr3	170147199		OpenSea
cg20196924	FMN1	0.430495	0.798655	-0.36816	0.00414462832238892	chr15	33158989		OpenSea
cg27518934		0.496132	0.864209	-0.368078	0.00152699000087252	chr6	114215118		OpenSea
cg16420210		0.494776	0.862719	-0.367943	0.00230318235394783	chr8	138159368		OpenSea
cg01001792	CPD	0.454597	0.822516	-0.367919	0.00202447128706215	chr17	28707461	chr17:28705363-28706818	S_Shore
cg12788862		0.189782	0.557596	-0.367814	0.0220698574862685	chr15	39650992		OpenSea
cg02753134	LOC100506314	0.127865	0.495555	-0.36769	0.00850295010681027	chr12	13133131		OpenSea
cg17651451	ADAMTS2	0.380483	0.748092	-0.367609	0.0207530179035018	chr5	178697400		OpenSea
cg17500573	ILDR2	0.436589	0.80417	-0.367582	0.00480388545305375	chr1	166882674		OpenSea
cg10529072	TANC1	0.534433	0.901612	-0.367178	5.27217e+09	chr2	159928222		OpenSea
cg15872437	ITGA9	0.567558	0.934562	-0.367004	0.00119059501971311	chr3	37804282		OpenSea
cg04607003		0.551055	0.917777	-0.366722	0.0138437185041381	chr10	54515301		OpenSea
cg17983164	SCFD2	0.136799	0.503465	-0.366666	0.0403956730867555	chr4	53861942		OpenSea
cg18531575	VAC14	0.423647	0.789925	-0.366277	0.00712918062097225	chr16	70769152		OpenSea
cg14912768	RAB2A	0.41415	0.780376	-0.366226	0.0359855995178407	chr8	61470883		OpenSea
cg19312513	HS6ST1	0.46303	0.829171	-0.366141	0.00146749731113421	chr2	129059360		OpenSea
cg12685187	TMEM75	0.348147	0.714139	-0.365992	0.0126394224159078	chr8	128961926		OpenSea
cg09540850	PARD3	0.527062	0.89298	-0.365918	0.000251418225113572	chr10	34410782		OpenSea
cg16570051	AEBP1	0.322046	0.687933	-0.365887	0.0280069130658518	chr7	44145692		OpenSea
cg04430748		0.243642	0.609486	-0.365843	0.00293282070356459	chr16	67550573		OpenSea
cg12876620	FAT1	0.333372	0.698881	-0.365509	0.00215906686167373	chr4	187635598		OpenSea
cg02217269		0.320961	0.686418	-0.365457	0.00731181212125276	chr19	18146040		OpenSea
cg09573121	FHAD1	0.469108	0.834296	-0.365188	0.00383795350826315	chr1	15631975		OpenSea
cg06854882	USP34	0.564705	0.929699	-0.364994	0.0111686038941153	chr2	61646507		OpenSea
cg18132076	GMDS	0.529357	0.89423	-0.364873	0.00089634338242799	chr6	1970710		OpenSea
cg17156432		0.434193	0.799063	-0.36487	0.0480519016737692	chr15	63261197		OpenSea
cg01566186		0.496581	0.861357	-0.364775	0.00402647444769122	chr19	31899380		OpenSea
cg11843333	BST1	0.543626	0.908302	-0.364676	0.00155087211536266	chr4	15719138		OpenSea
cg05398131	H6PD	0.461698	0.826338	-0.364639	0.0284710847264421	chr1	9299770		OpenSea
cg08824095	GAPVD1	0.525687	0.890053	-0.364366	0.00248037793832911	chr9	128091501		OpenSea
cg11807314	OSBPL10-AS1	0.490574	0.85492	-0.364346	0.00138048244275283	chr3	31746386		OpenSea
cg04706063	NCALD	0.453376	0.817712	-0.364336	0.00304730455983915	chr8	102920721		OpenSea
cg21576842		0.366551	0.730703	-0.364152	0.0378375488120828	chr14	65718224		OpenSea
cg21655771	ABCC5	0.446437	0.810546	-0.36411	0.0115457982505063	chr3	183721438		OpenSea
cg20939417	DYRK1A	0.586079	0.950182	-0.364103	0.0229013120895564	chr21	38882157		OpenSea
cg16519217		0.220111	0.584136	-0.364025	0.0135075691598859	chr6	31038713		OpenSea
cg14125542	FAM49A	0.245173	0.609065	-0.363892	0.026785765054958	chr2	16796185		OpenSea
cg26745220		0.477701	0.841587	-0.363887	0.00389767818868727	chr12	19847822		OpenSea
cg06583111	CREB5	0.343646	0.707455	-0.363809	0.0205097765426607	chr7	28575984		OpenSea
cg15129183	LOC257358	0.401772	0.76558	-0.363808	0.0125246409599711	chr5	169760269		OpenSea
cg11986820		0.26691	0.630663	-0.363753	0.0134901794191704	chr7	6116978	chr7:6120829-6121398	N_Shelf
cg12210457	AGAP3	0.524202	0.887908	-0.363706	0.00223779305368958	chr7	150811345		OpenSea
cg18207999		0.305241	0.668756	-0.363516	0.00399904190366784	chr17	37914349	chr17:37910088-37911190	S_Shelf
cg02038036	TGM2	0.516648	0.87995	-0.363301	0.00755438902534126	chr20	36795032	chr20:36793549-36793867	S_Shore
cg18105725	SLC22A1	0.30881	0.672098	-0.363287	0.0406944900987193	chr6	160554003	chr6:160554661-160555504	N_Shore
cg27421918	BCL2L13	0.424652	0.787919	-0.363267	0.00359029408016812	chr22	18155319		OpenSea
cg07985309	LOXL2	0.505525	0.86879	-0.363265	0.0018789153347325	chr8	23186952		OpenSea
cg14654171	GARNL3	0.210595	0.573767	-0.363172	0.0144768553760959	chr9	130151001		OpenSea
cg12201685		0.323101	0.686225	-0.363125	0.00252672407059351	chr1	56879564		OpenSea
cg01337502	CTIF	0.559851	0.922924	-0.363073	0.00266640025058557	chr18	46242657		OpenSea
cg02301834	SVIL	0.165455	0.528486	-0.363031	0.0104566682084271	chr10	29924853		OpenSea
cg26513689	DAB1	0.382982	0.74596	-0.362978	0.0287243003777405	chr1	58717632	chr1:58715272-58716095	S_Shore
cg06241915		0.370632	0.733585	-0.362953	0.00889071627500417	chr8	95106865		OpenSea
cg09555920		0.483133	0.845609	-0.362476	0.00960367799910478	chr5	55797994		OpenSea
cg09164395		0.326005	0.688281	-0.362275	0.0213402178795763	chr17	62735896		OpenSea
cg04354856		0.54613	0.908402	-0.362272	0.0063015982338283	chr2	238091141		OpenSea
cg07577121		0.509845	0.87199	-0.362145	0.0187190893071359	chr3	31207056		OpenSea
cg15793716	PGBD5	0.232983	0.595119	-0.362136	0.011014376825507	chr1	230472160	chr1:230468504-230468850	S_Shelf
cg23716141	2009-09-01	0.345713	0.70771	-0.361996	0.015545842012485	chr17	75360477		OpenSea
cg11615029	COL1A1	0.399252	0.761211	-0.361959	0.00408182648807374	chr17	48263189		OpenSea
cg03137071		0.460359	0.822301	-0.361942	0.0188063418332604	chr8	49496369		OpenSea
cg13736004	BCAT1	0.228994	0.590895	-0.3619	0.0204064634944112	chr12	24974836		OpenSea
cg21293749	ROR1	0.234475	0.596301	-0.361827	5.63532e+08	chr1	64629538		OpenSea
cg16350622		0.163352	0.525163	-0.361811	0.0327265903998987	chr3	132631089		OpenSea
cg01207474	CCNY	0.210879	0.572279	-0.3614	0.0431043496507107	chr10	35736855		OpenSea
cg05228337		0.509919	0.871217	-0.361298	0.00592930553525662	chr1	235166325		OpenSea
cg16498723	INMT	0.312178	0.673098	-0.360919	0.0476454603777662	chr7	30793305		OpenSea
cg01401641	TSHZ3	0.348272	0.709104	-0.360832	0.0315947533105647	chr19	31839171	chr19:31839635-31843049	N_Shore
cg14118850	HPCAL1	0.425894	0.786713	-0.360819	0.020162356249684	chr2	10447890	chr2:10442308-10444509	S_Shelf
cg14701320		0.485809	0.846557	-0.360748	0.00798053401914482	chr6	109037239		OpenSea
cg17197519		0.358781	0.719435	-0.360655	0.00180424103271065	chr15	65541267		OpenSea
cg23353113	WWP2	0.182996	0.543474	-0.360477	0.00840727569508089	chr16	69899937		OpenSea
cg17189577	SLC22A11	0.338285	0.698685	-0.3604	0.00412946191755954	chr11	64321679		OpenSea
cg12402318	TMOD3	0.402791	0.763112	-0.36032	0.016793899438149	chr15	52135487		OpenSea
cg08861815	DCLK1	0.492655	0.852943	-0.360288	0.0100434012188026	chr13	36706389	chr13:36705040-36705707	S_Shore
cg10992465		0.44326	0.803493	-0.360233	0.0407364376162722	chr1	9504049		OpenSea
cg24575705	PPAPDC1A	0.320996	0.681228	-0.360232	0.0207509387275261	chr10	122220743	chr10:122216259-122217377	S_Shelf
cg02297460		0.344293	0.704487	-0.360194	0.00426443226393246	chr11	69920437	chr11:69924338-69925197	N_Shelf
cg23992284	FANCC	0.565499	0.925646	-0.360147	1.03846e+08	chr9	97906115		OpenSea
cg11627741		0.531617	0.891671	-0.360054	0.0311067291019989	chr5	34509955		OpenSea
cg09856908		0.516045	0.876089	-0.360044	0.000801338281789705	chr5	1002231	chr5:1003937-1005687	N_Shore
cg01292980	RFFL	0.382096	0.741989	-0.359893	0.0306313629849501	chr17	33378611		OpenSea
cg14464508	FGGY	0.213672	0.573548	-0.359876	0.00308217983637734	chr1	60015871		OpenSea
cg04189326	CDC42BPB	0.376381	0.736219	-0.359838	0.0238586910998137	chr14	103481271		OpenSea
cg04185123	DPYSL3	0.237437	0.597126	-0.359689	0.0273190851996511	chr5	146812118		OpenSea
cg27462541	TUBGCP3	0.378038	0.737621	-0.359583	0.0088912015798352	chr13	113187914		OpenSea
cg19628299	SMOC2	0.558991	0.918409	-0.359417	0.00698643684464175	chr6	168840641	chr6:168841438-168841699	N_Shore
cg27196715	CREB3L1	0.584002	0.943381	-0.359379	4.68077e+09	chr11	46302563	chr11:46299544-46300216	S_Shelf
cg04299357		0.521464	0.880722	-0.359258	0.00412946191755954	chr14	95957604		OpenSea
cg02460791	ZDHHC14	0.481691	0.840896	-0.359205	0.00209486830722148	chr6	157936390		OpenSea
cg24362952		0.502465	0.861607	-0.359142	0.000699552628898306	chr1	109189641		OpenSea
cg11165619	KIAA1644	0.453194	0.812311	-0.359117	0.0088912015798352	chr22	44705581		OpenSea
cg06334087		0.511649	0.870679	-0.35903	0.00138048244275283	chr12	24862527		OpenSea
cg22592475	PIK3R1	0.220022	0.578686	-0.358664	0.0187319363982772	chr5	67547334		OpenSea
cg21372381	PRMT7	0.554382	0.912774	-0.358392	0.0134946662436918	chr16	68368116		OpenSea
cg21087537		0.283729	0.642087	-0.358358	0.0196777563004676	chr6	14812135		OpenSea
cg01540380		0.148928	0.507278	-0.35835	0.025131330230905	chr11	15837082		OpenSea
cg04082935	RGS3	0.224122	0.58242	-0.358297	0.0243646795990371	chr9	116271892		OpenSea
cg18874483	DIP2C	0.343117	0.701385	-0.358268	0.00762908957150768	chr10	419437	chr10:422180-422411	N_Shelf
cg12964261	ETV7	0.403038	0.761182	-0.358144	0.0295840204550354	chr6	36332842		OpenSea
cg21496948	KLC1	0.454486	0.812615	-0.35813	0.00530257592440442	chr14	104153614		OpenSea
cg07859177		0.175625	0.533675	-0.358051	0.0287899820409465	chr15	57098497		OpenSea
cg08824395		0.577846	0.935837	-0.357992	0.000168582340867285	chr1	60433255		OpenSea
cg04846508		0.559253	0.917083	-0.35783	0.0168282039387684	chr11	1851810		OpenSea
cg05552956	KIAA1324	0.511328	0.869139	-0.357811	0.0451692588032152	chr1	109709715		OpenSea
cg06895137	SNX8	0.438551	0.796317	-0.357766	0.00619305030897781	chr7	2321817	chr7:2318238-2319079	S_Shelf
cg25534638	MIR7641-2	0.462498	0.820217	-0.357719	0.040384575347933	chr16	68776009	chr16:68771034-68772344	S_Shelf
cg11135967		0.344255	0.70197	-0.357715	0.0341344672119133	chr15	94372739		OpenSea
cg17389988	C7orf10	0.237792	0.595454	-0.357662	0.0361827428446343	chr7	40740924		OpenSea
cg01081676	THPO	0.562868	0.920349	-0.35748	0.0168219099503005	chr3	184091625		OpenSea
cg26290155		0.497034	0.854469	-0.357435	0.000459277566344056	chr14	69449994	chr14:69444639-69446826	S_Shelf
cg23504246	C15orf33	0.35657	0.71395	-0.35738	0.00619467787792442	chr15	49715342		OpenSea
cg08758345	KLHL26	0.239872	0.597169	-0.357297	0.00762908957150768	chr19	18770246	chr19:18771078-18771340	N_Shore
cg20869070	MCU	0.551256	0.908464	-0.357208	0.000415511238513523	chr10	74489461		OpenSea
cg12640930	TNN	0.415515	0.772712	-0.357197	0.00060005819694312	chr1	175051172	chr1:175048550-175048874	S_Shelf
cg25118606	ACTG2	0.428087	0.785265	-0.357178	0.0161899549688592	chr2	74124453		OpenSea
cg06612872	FOXP1	0.407399	0.764428	-0.35703	0.000227503407957149	chr3	71586067		OpenSea
cg16874185	GDPD5	0.119103	0.476117	-0.357014	0.0225147331624053	chr11	75210723		OpenSea
cg23578152		0.581814	0.938809	-0.356996	0.00646247574927711	chr2	20262717		OpenSea
cg11405216	ADAMTS2	0.459746	0.816146	-0.3564	0.0492463212494228	chr5	178654006	chr5:178651051-178651328	S_Shelf
cg19852227	THSD4	0.577957	0.934314	-0.356357	0.000151565068628433	chr15	71622359		OpenSea
cg17758835	TCP11L2	0.130432	0.486736	-0.356304	0.0228599923873854	chr12	106703673		OpenSea
cg07213242		0.602102	0.957843	-0.355741	0.000718430284170367	chr10	36513896		OpenSea
cg07993350	FGFBP1	0.251151	0.606834	-0.355683	0.023108961409336	chr4	15937298		OpenSea
cg01775573		0.244312	0.599782	-0.35547	0.0118453934928291	chr12	92967956		OpenSea
cg18254183		0.138629	0.493896	-0.355268	0.037646393349114	chr2	18353182		OpenSea
cg25950769	AKAP13	0.152217	0.507351	-0.355133	0.00106231859610661	chr15	85945991		OpenSea
cg14009900	AUH	0.597927	0.952881	-0.354954	0.000243051164766627	chr9	93983210		OpenSea
cg23633210	NPAS2	0.172425	0.527341	-0.354916	0.0405064504215411	chr2	101600602		OpenSea
cg18732713	ERGIC1	0.509957	0.864845	-0.354888	0.00012207474770227	chr5	172281505		OpenSea
cg21178201		0.185755	0.540628	-0.354873	0.0292199681420503	chr12	91616993		OpenSea
cg26006097	ADCY7	0.38194	0.736709	-0.354768	0.00798701402508105	chr16	50338108		OpenSea
cg17701159	PSD3	0.311318	0.665936	-0.354618	0.0063503920436341	chr8	18705777		OpenSea
cg09030265	PLAU	0.379032	0.733483	-0.354451	0.00860538961371931	chr10	75670099	chr10:75670696-75671379	N_Shore
cg06878499		0.443676	0.798116	-0.35444	0.00566251151488167	chr1	239621510		OpenSea
cg22824497	PRR5L	0.388622	0.74296	-0.354338	0.0362317396973236	chr11	36448722		OpenSea
cg07960624	SAMD12	0.163344	0.517553	-0.354209	0.022211850160447	chr8	119208486		OpenSea
cg03665051		0.344015	0.698169	-0.354154	0.0225877702110198	chr22	37569910		OpenSea
cg27262821	SEC1	0.417985	0.77199	-0.354005	0.00268360584219095	chr19	49184628	chr19:49183498-49184167	S_Shore
cg08805995		0.325183	0.679103	-0.353919	0.0496223240418731	chr10	15224726		OpenSea
cg19107881	LOC647323	0.392184	0.746092	-0.353908	0.0115682310223676	chr3	193698231		OpenSea
cg00906203	ACKR2	0.39271	0.746416	-0.353706	0.00565292806719954	chr3	42895364		OpenSea
cg14434876	SLC14A2	0.205332	0.558975	-0.353643	0.0448855759648934	chr18	42904997		OpenSea
cg02156723		0.175413	0.529019	-0.353607	0.0410424714235395	chr1	12100631		OpenSea
cg03548293	LOC253573	0.55367	0.90719	-0.35352	0.0033729510332808	chr3	186190573		OpenSea
cg02556551		0.380468	0.733986	-0.353518	0.0313097827325416	chr6	88466121		OpenSea
cg08952488	XYLT1	0.485912	0.839202	-0.35329	0.0403471267005123	chr16	17461944		OpenSea
cg18680920	ABCC3	0.456506	0.809746	-0.35324	0.00170703229857074	chr17	48764635		OpenSea
cg13846854	TENM4	0.504773	0.857893	-0.35312	0.000212398511244956	chr11	78767582		OpenSea
cg05092203		0.545346	0.89846	-0.353114	0.00414462832238892	chr1	229091497		OpenSea
cg22667851		0.586937	0.939764	-0.352827	0.00268360584219095	chr16	11405878		OpenSea
cg03036484	SH2D4B	0.477338	0.829888	-0.35255	0.026084668807998	chr10	82300151	chr10:82295501-82296192	S_Shelf
cg03749813	CGNL1	0.429395	0.781839	-0.352444	0.0163797106682942	chr15	57724526		OpenSea
cg16017696		0.384697	0.737115	-0.352418	0.00142323510502354	chr4	186461002		OpenSea
cg04601228	AUTS2	0.323204	0.675607	-0.352403	0.0107877532601918	chr7	70096029	chr7:70096263-70096501	N_Shore
cg04484064	PTPN21	0.56045	0.912845	-0.352396	0.00455633246961937	chr14	88935172		OpenSea
cg08529933		0.556302	0.908264	-0.351962	0.0126394224159078	chr20	49990691		OpenSea
cg13943159		0.193806	0.545702	-0.351896	0.0387908576196926	chr20	48187599	chr20:48184193-48184833	S_Shelf
cg14311362		0.370226	0.722055	-0.351828	0.0118929585638379	chr2	121498812	chr2:121499228-121499578	N_Shore
cg06124330		0.354734	0.706083	-0.35135	0.00276393094484368	chr17	8598552		OpenSea
cg18371976	TRERF1	0.572711	0.923992	-0.351281	0.031767900662572	chr6	42227082	chr6:42227081-42227488	Island
cg08842253		0.186258	0.537515	-0.351257	0.0487056313574502	chr15	56084407		OpenSea
cg12737198		0.398072	0.748955	-0.350883	0.00952941684116041	chr11	110220620		OpenSea
cg04689697	NCOR1	0.592621	0.943334	-0.350713	0.00499658758838555	chr17	15944637		OpenSea
cg20781516		0.449458	0.800167	-0.350709	0.00366319097394497	chr1	201153815		OpenSea
cg14037546		0.426141	0.776817	-0.350676	0.00414462832238892	chr10	30029921	chr10:30024072-30026077	S_Shelf
cg18094961		0.494102	0.844776	-0.350674	0.015708204054858	chr10	45155744		OpenSea
cg01016119	ARHGEF3	0.441959	0.792218	-0.350259	0.00410661490074044	chr3	56835282	chr3:56835650-56836210	N_Shore
cg25361567	GLI2	0.304418	0.654671	-0.350253	0.00392321976601217	chr2	121692245		OpenSea
cg11838152	ITGBL1	0.500589	0.850705	-0.350116	0.00188653432984299	chr13	102359110		OpenSea
cg24833994		0.2197	0.569796	-0.350096	0.048005086426473	chr21	38020254		OpenSea
cg03808766	LINC00310	0.471496	0.82149	-0.349995	0.00121019737929488	chr21	35560539		OpenSea
cg26758524		0.373459	0.723374	-0.349915	0.0107877532601918	chr18	45902012		OpenSea
cg17870997		0.571367	0.921191	-0.349824	0.00202447128706215	chr2	121498521	chr2:121499228-121499578	N_Shore
cg16237760	SSH1	0.310594	0.660052	-0.349458	0.0390759972484299	chr12	109216864		OpenSea
cg15117889	MAN1C1	0.533678	0.882883	-0.349205	0.0143717085939331	chr1	26012981		OpenSea
cg01071055	SEC1P	0.391677	0.740795	-0.349118	0.00121019737929488	chr19	49184557	chr19:49183498-49184167	S_Shore
cg25586488		0.308453	0.657187	-0.348734	0.0290219922509759	chr10	44757334		OpenSea
cg27279911		0.364491	0.713166	-0.348675	0.0249863932568897	chr1	33688086		OpenSea
cg04597000	LINC00400	0.580139	0.928286	-0.348147	0.0011261992195992	chr13	43731423		OpenSea
cg01323212		0.42921	0.777347	-0.348137	0.0153177597368481	chr6	42719001	chr6:42714707-42715042	S_Shelf
cg12596243	DIRC3	0.290241	0.638283	-0.348042	0.00962886451982006	chr2	218597777		OpenSea
cg11708116		0.414937	0.762973	-0.348036	0.0386122820608345	chr6	169426333	chr6:169424232-169425521	S_Shore
cg08006786		0.292745	0.640663	-0.347917	0.0243646795990371	chr11	10735480		OpenSea
cg18938709		0.529003	0.876789	-0.347786	0.000798879242080551	chr15	81259981		OpenSea
cg19621049	ATXN1	0.287932	0.635656	-0.347724	0.0328358044912216	chr6	16497748		OpenSea
cg08160224	AHNAK	0.330159	0.677731	-0.347572	0.0405246239483673	chr11	62248459		OpenSea
cg09322513	LOC283867	0.397663	0.745195	-0.347532	0.0405246239483673	chr16	65555681		OpenSea
cg03975188		0.409911	0.757326	-0.347415	0.0321317003249924	chr7	148131599		OpenSea
cg25214561	ATG7	0.103923	0.451286	-0.347363	0.0125633407740075	chr3	11494984		OpenSea
cg08973233	ITGA9	0.558835	0.906165	-0.34733	0.00927378295817801	chr3	37754647		OpenSea
cg19308944	TEX26-AS1	0.121948	0.46916	-0.347213	0.0242809446050932	chr13	31470063		OpenSea
cg11442608		0.583431	0.930536	-0.347105	0.00221224979811811	chr15	81456832		OpenSea
cg02463513		0.188134	0.535215	-0.347081	0.0137491396852704	chr3	145883489		OpenSea
cg09433910	WDR81	0.293193	0.640156	-0.346964	0.017065118492629	chr17	1626509	chr17:1627745-1629897	N_Shore
cg21657758	GALNT18	0.570921	0.917796	-0.346876	0.0163797106682942	chr11	11535011		OpenSea
cg12096990		0.306435	0.653252	-0.346817	0.0470988279306657	chr10	33848058		OpenSea
cg04756632		0.57671	0.923475	-0.346765	0.00414462832238892	chr8	135235862		OpenSea
cg12126990	AFF3	0.390111	0.736775	-0.346664	0.0159591516505255	chr2	100588044		OpenSea
cg05459163	FBLN5	0.243348	0.58998	-0.346633	0.0278238445128526	chr14	92411904	chr14:92413581-92414324	N_Shore
cg25820223		0.423708	0.770325	-0.346617	0.0209273372980035	chr7	41925404		OpenSea
cg02300481		0.458478	0.805	-0.346522	0.000914441898860296	chr17	66703253		OpenSea
cg15939920	ACACA	0.539802	0.886115	-0.346313	0.00681024781778477	chr17	35457385		OpenSea
cg00598204	ASPSCR1	0.216229	0.562465	-0.346236	0.0454688393015519	chr17	79961522	chr17:79961577-79961857	N_Shore
cg07320380		0.556244	0.902463	-0.346219	0.0266707389295248	chr11	123179170		OpenSea
cg02253882	SLC22A11	0.239813	0.586007	-0.346194	0.0277501449838157	chr11	64323247		OpenSea
cg27438425		0.369012	0.71492	-0.345908	0.0213248439846645	chr1	41952221		OpenSea
cg08756018		0.342328	0.688184	-0.345857	0.00839388063826874	chr3	172281213		OpenSea
cg11034122	SLC12A8	0.354782	0.700608	-0.345826	0.00148746010560735	chr3	124879970		OpenSea
cg16804814	ASAP3	0.563209	0.909016	-0.345806	0.00186077710376997	chr1	23771037		OpenSea
cg08349141		0.185721	0.53152	-0.345799	0.0361919828063415	chr10	50776495		OpenSea
cg04993874		0.503602	0.849201	-0.345599	0.0284804745134261	chr3	57945277		OpenSea
cg18781160	TLL2	0.512514	0.857912	-0.345398	0.012573774947803	chr10	98265382		OpenSea
cg05935904		0.235865	0.58124	-0.345374	0.015545842012485	chr6	170405014	chr6:170401900-170402500	S_Shelf
cg13911068	ANO2	0.200025	0.545397	-0.345372	0.0185619482360569	chr12	5695514		OpenSea
cg13794881	FSTL1	0.31346	0.658695	-0.345235	0.0297734393057931	chr3	120149056		OpenSea
cg19493336		0.229912	0.57504	-0.345128	0.00366543289294198	chr9	90937940		OpenSea
cg14937513	PRR5	0.477488	0.822551	-0.345063	0.0226970333055095	chr22	45095347	chr22:45097755-45098801	N_Shelf
cg06699491	GLI2	0.58849	0.933455	-0.344965	9.95476e+09	chr2	121560593		OpenSea
cg19023426		0.417892	0.762741	-0.344849	0.00498762718911437	chr3	127201833		OpenSea
cg10129391		0.497905	0.842568	-0.344663	0.00511572008698352	chr4	54582825		OpenSea
cg25942130	DIRC3	0.590119	0.934728	-0.34461	0.00458296619077964	chr2	218464799		OpenSea
cg26223548		0.465361	0.809886	-0.344525	0.00927441547392048	chr14	54466170		OpenSea
cg14242491	WNT2B	0.376597	0.721066	-0.344469	0.0382431005647129	chr1	113055896	chr1:113050813-113052301	S_Shelf
cg00382369	DZIP1L	0.58326	0.927707	-0.344447	0.000139954093453853	chr3	137800628		OpenSea
cg03793929	TSSC1	0.356197	0.700611	-0.344413	0.0122298786511582	chr2	3304964		OpenSea
cg07299810	NOD1	0.602329	0.94657	-0.34424	3.32755e+09	chr7	30505269		OpenSea
cg18278694	CEP350	0.430302	0.774482	-0.344179	0.028450534450505	chr1	179945973		OpenSea
cg22905543	UACA	0.532274	0.876342	-0.344068	0.00149572164695231	chr15	70977270		OpenSea
cg07573020	ANKH	0.595441	0.939482	-0.344042	0.016478605311261	chr5	14707001		OpenSea
cg16448397	NUAK1	0.588664	0.932659	-0.343995	0.00408182648807374	chr12	106528399	chr12:106532106-106533696	N_Shelf
cg26313421		0.357133	0.701068	-0.343934	0.0278801996573459	chr2	47465189		OpenSea
cg22597272	SQRDL	0.345163	0.689032	-0.343869	0.00566309448620482	chr15	45938549		OpenSea
cg19623397	TRAF5	0.573799	0.917665	-0.343866	0.00304730455983915	chr1	211517803		OpenSea
cg03401875	ADAMTS2	0.537035	0.880589	-0.343554	0.00579400386900449	chr5	178684658	chr5:178684326-178684659	Island
cg01423468	FAM102B	0.418401	0.761945	-0.343544	0.00163740515832419	chr1	109135256		OpenSea
cg04283838	KIAA0232	0.575968	0.919471	-0.343503	0.00250450979971908	chr4	6878257		OpenSea
cg03957136	DDX11-AS1	0.501201	0.84461	-0.343409	0.000156713621046329	chr12	31174859		OpenSea
cg06920263	PARN	0.184811	0.528101	-0.343289	0.00437877320849976	chr16	14599967		OpenSea
cg01873734		0.266007	0.609194	-0.343188	0.0151662735585556	chr6	15067182		OpenSea
cg01784075		0.560528	0.903659	-0.34313	9.73996e+09	chr10	112186766		OpenSea
cg02222361	MTHFD1L	0.577041	0.920163	-0.343122	0.000358285016546755	chr6	151325685		OpenSea
cg00995999		0.495646	0.838752	-0.343106	0.029453797205787	chr3	72314869		OpenSea
cg08639389	STIM2	0.504495	0.847148	-0.342653	0.0435469567093948	chr4	26995889		OpenSea
cg07908047	S100A10	0.249345	0.591593	-0.342247	0.00783843317376931	chr1	151961819	chr1:151965657-151966387	N_Shelf
cg02500748		0.603284	0.945484	-0.3422	0.0106384552176368	chr4	55011068		OpenSea
cg19856624		0.515971	0.858101	-0.34213	6.5963e+09	chr9	139514204		OpenSea
cg11659896		0.263955	0.605895	-0.341941	0.0441865411689555	chr11	57044759		OpenSea
cg15699348	ELN	0.325027	0.666915	-0.341888	0.00706369044585629	chr7	73466255		OpenSea
cg17736308	MYO5A	0.358131	0.699913	-0.341782	0.0127009975672913	chr15	52774434		OpenSea
cg02920600	DGKI	0.211726	0.553499	-0.341774	0.01966435415712	chr7	137367341		OpenSea
cg09981526		0.383513	0.725211	-0.341698	0.0164259877433648	chr7	111351883		OpenSea
cg13419774	TRAM2	0.435443	0.777001	-0.341558	0.00127471946227837	chr6	52434776		OpenSea
cg13075971	ITGB3	0.545718	0.886782	-0.341064	0.036420373486778	chr17	45335001	chr17:45330928-45331766	S_Shelf
cg13402442		0.35259	0.693563	-0.340973	0.00999126795013963	chr14	34572558		OpenSea
cg14594834	COL15A1	0.550527	0.891458	-0.340931	0.0168982775335041	chr9	101755622		OpenSea
cg12509933	LOC102723824	0.511398	0.85226	-0.340861	0.00368787439914125	chr2	42398315	chr2:42396301-42396933	S_Shore
cg21818807	RPTOR	0.386102	0.72667	-0.340568	0.0195072514704017	chr17	78894477	chr17:78896436-78896803	N_Shore
cg15261702	GNG7	0.419436	0.759996	-0.34056	0.039242700195477	chr19	2612585	chr19:2613932-2614133	N_Shore
cg00980622		0.493679	0.834143	-0.340464	0.0194578021255164	chr14	75884845		OpenSea
cg11119525	TNFSF4	0.166343	0.506512	-0.340169	0.0372425923384698	chr1	173174836		OpenSea
cg27106204		0.308417	0.648476	-0.340058	0.0144596427716304	chr7	40905203		OpenSea
cg04630141		0.22415	0.564161	-0.340011	0.0166016978384627	chr3	14607952		OpenSea
cg15007963	CGNL1	0.371676	0.711629	-0.339953	0.00523651025291533	chr15	57803078		OpenSea
cg26408390	INPP5K	0.435354	0.775262	-0.339908	0.00161660606141109	chr17	1402369		OpenSea
cg16693870	ATG2B	0.525958	0.86569	-0.339731	0.019382787919809	chr14	96752231		OpenSea
cg04617230	TLN2	0.284414	0.623935	-0.339521	0.0265935226496916	chr15	62942156		OpenSea
cg12981668	KCNN3	0.452837	0.792328	-0.339491	0.0312600424115278	chr1	154688591		OpenSea
cg05499811	DOCK8	0.251034	0.590429	-0.339395	0.0177290452041691	chr9	419673		OpenSea
cg00690181		0.512707	0.851889	-0.339182	0.0125929921441395	chr12	89764656		OpenSea
cg12422228	CD47	0.514829	0.853956	-0.339126	0.000562481654970624	chr3	107804925		OpenSea
cg22345270	NCOR1	0.491912	0.830922	-0.339009	0.00068965668453364	chr17	15944310		OpenSea
cg02959939	PCNT	0.466414	0.805389	-0.338975	0.0402696894872313	chr21	47813025	chr21:47813251-47813462	N_Shore
cg22940815	EEPD1	0.423271	0.762069	-0.338798	0.0136382443411776	chr7	36301103		OpenSea
cg05086444	VIPR2	0.447502	0.786281	-0.33878	0.0110593576853105	chr7	158854447	chr7:158854446-158854967	Island
cg01510349	KIAA1217	0.547205	0.885731	-0.338525	0.0140507904853156	chr10	24566948		OpenSea
cg06096901	RPTOR	0.344184	0.682593	-0.33841	0.0243220255092306	chr17	78894393	chr17:78896436-78896803	N_Shelf
cg11525063	MIR5095	0.31334	0.65165	-0.338311	0.00407308201991802	chr16	48545385		OpenSea
cg16908770		0.469072	0.807353	-0.338281	0.0116584664865343	chr1	156430513	chr1:156426549-156427362	S_Shelf
cg13525106	TLN2	0.229506	0.567707	-0.338201	0.0281925536894776	chr15	63050779		OpenSea
cg14282998	LRP6	0.360828	0.698757	-0.337929	0.0376456151582693	chr12	12369905		OpenSea
cg17289037	MXRA7	0.299466	0.637026	-0.33756	0.0468810460740992	chr17	74678135		OpenSea
cg14887853	LOC645434	0.608144	0.94569	-0.337546	0.0010609022436	chr6	139794538		OpenSea
cg13971085		0.525841	0.863342	-0.337501	0.0100885796343289	chr14	73944522		OpenSea
cg11360734	SLC1A7	0.318596	0.656097	-0.337501	0.0161736255290844	chr1	53591829		OpenSea
cg18685832	PLEKHA7	0.149409	0.486795	-0.337386	0.00837218189844985	chr11	16813206		OpenSea
cg10695278		0.393985	0.731367	-0.337383	0.0206609662951625	chr14	73699899		OpenSea
cg02746002		0.542861	0.880093	-0.337232	0.0121216625678585	chr2	219718531		OpenSea
cg13675278	TRPM3	0.233734	0.570893	-0.337159	0.0474781765414179	chr9	73189590		OpenSea
cg10297105		0.208435	0.54551	-0.337075	0.00437877320849976	chr6	41470812	chr6:41472816-41473291	N_Shelf
cg05540242	2003-03-01	0.590577	0.927595	-0.337018	0.0010008092754037	chr5	126347733		OpenSea
cg16063783	RUNX3	0.613141	0.950141	-0.337	0.00999084622963362	chr1	25291720		OpenSea
cg17890552		0.513632	0.850385	-0.336753	0.0247703475780242	chr7	38696726		OpenSea
cg16230229		0.47756	0.814162	-0.336602	0.0271388820128394	chr20	48192495		OpenSea
cg27286957	LEMD2	0.282638	0.619157	-0.336519	0.0166599057222279	chr6	33740409	chr6:33739405-33739736	S_Shore
cg26441038		0.138145	0.474643	-0.336497	0.0166599057222279	chr5	169739831		OpenSea
cg07229760		0.343799	0.680161	-0.336362	0.0243770397133837	chr11	130596374		OpenSea
cg11202160	HTRA3	0.529158	0.865494	-0.336335	0.000732113275520706	chr4	8299814		OpenSea
cg08506743	NTM	0.579377	0.915701	-0.336324	0.00837091999558391	chr11	131779750	chr11:131780328-131781532	N_Shore
cg04500239	WDR3	0.578746	0.915037	-0.33629	0.0063015982338283	chr1	118502178		OpenSea
cg21946672	SOBP	0.609301	0.945488	-0.336187	0.0042166319962789	chr6	107830934		OpenSea
cg15043318		0.44179	0.777846	-0.336056	0.00751398104538919	chr5	170947897		OpenSea
cg22022716		0.445997	0.782048	-0.336051	0.0401312416659396	chr8	26276541		OpenSea
cg23542902		0.350492	0.686445	-0.335953	0.0433751278199938	chr3	193807749		OpenSea
cg23133079		0.508863	0.844758	-0.335895	0.000615886944312054	chr12	52595205		OpenSea
cg01774813		0.281804	0.61758	-0.335776	0.034130987368366	chr21	36689229		OpenSea
cg26607113		0.459223	0.794822	-0.335599	0.0110557633558844	chr11	44702952		OpenSea
cg22086536		0.49449	0.830005	-0.335514	0.00922299808575444	chr11	11830378		OpenSea
cg06601993	CD36	0.556559	0.892019	-0.33546	0.00249131050954572	chr7	80244500		OpenSea
cg02099102	CTTNBP2	0.522392	0.857816	-0.335424	0.0175715552351875	chr7	117509547	chr7:117512942-117513865	N_Shelf
cg17599241	VCAN	0.596147	0.931446	-0.335299	0.000612378337478564	chr5	82858676		OpenSea
cg17665936		0.627508	0.962734	-0.335226	0.00268360584219095	chr5	173029488		OpenSea
cg04594818		0.202723	0.537921	-0.335198	0.0063182544550656	chr16	46799168		OpenSea
cg10213658		0.174585	0.509711	-0.335126	0.0321317003249924	chr7	26183581		OpenSea
cg11426250	GAS7	0.558585	0.893613	-0.335028	0.000732113275520706	chr17	10002564		OpenSea
cg07787583	RSRC1	0.539548	0.874546	-0.334998	0.0278209872884418	chr3	158226530		OpenSea
cg11070037		0.452467	0.787431	-0.334964	0.00164091555673464	chr22	37667917		OpenSea
cg11589287	ARHGEF10	0.433571	0.768366	-0.334795	0.0270502660676625	chr8	1905343		OpenSea
cg06553058		0.269356	0.60411	-0.334754	0.0255330394435753	chr12	117036929		OpenSea
cg14179258	TEAD1	0.407343	0.742049	-0.334706	0.00589088763402034	chr11	12747546		OpenSea
cg11677744	SH3BP4	0.491748	0.826133	-0.334385	0.00144424610184489	chr2	235863589	chr2:235860117-235861716	S_Shore
cg26463647		0.470922	0.805208	-0.334286	0.0180949629194418	chr17	29380155		OpenSea
cg18389931	UNC5B	0.542854	0.877139	-0.334285	0.00353056919170896	chr10	72978724	chr10:72977123-72977774	S_Shore
cg26599610	CAND1.11	0.586314	0.920588	-0.334274	0.0435116633306799	chr11	10397621		OpenSea
cg21538744	PTPRD	0.511877	0.8459	-0.334023	0.0106877365523204	chr9	8735026		OpenSea
cg19920761		0.248202	0.582095	-0.333892	0.0421454663866339	chr17	15247261	chr17:15244705-15245126	S_Shelf
cg18787963	PGS1	0.535143	0.868956	-0.333814	0.000506108883696611	chr17	76409193		OpenSea
cg01198994	MXRA8	0.397671	0.731476	-0.333805	0.0287899820409465	chr1	1294629	chr1:1289707-1291126	S_Shelf
cg15335816	ZFAND3	0.15456	0.488353	-0.333792	0.0170945005739316	chr6	37836577		OpenSea
cg00765518	CCDC80	0.564102	0.897847	-0.333745	0.047214153547214	chr3	112357078		OpenSea
cg07479001	BCAT1	0.561824	0.895528	-0.333704	0.00303151430384488	chr12	25017635		OpenSea
cg18515405	PLET1	0.386994	0.72067	-0.333676	0.0042166319962789	chr11	112120765		OpenSea
cg20064582	SPSB1	0.602111	0.935776	-0.333664	0.000986010718722604	chr1	9410299		OpenSea
cg04048370	LOC100506526	0.316005	0.649517	-0.333511	0.024079178831784	chr5	61032938		OpenSea
cg26295149		0.455748	0.789115	-0.333367	0.00694270285240149	chr17	15176301		OpenSea
cg15674474		0.375057	0.708403	-0.333346	0.0373148283162492	chr17	14374305		OpenSea
cg01824180	JDP2	0.419875	0.753201	-0.333327	0.00860095905009715	chr14	75897762	chr14:75894308-75895469	S_Shelf
cg05125459	TTLL11	0.596536	0.92983	-0.333294	0.0136382443411776	chr9	124651086		OpenSea
cg22757957	ZNF644	0.384322	0.71743	-0.333107	0.00956306465036487	chr1	91440433		OpenSea
cg26266099		0.423897	0.757	-0.333103	0.000793578975626161	chr1	33391638		OpenSea
cg02847625	CAMK1D	0.526807	0.859835	-0.333028	0.00600003089335725	chr10	12770044		OpenSea
cg02124853	ACTN1	0.396598	0.729621	-0.333023	0.0437554286234797	chr14	69410155		OpenSea
cg11492306		0.302696	0.635636	-0.332941	0.0200361333199775	chr10	90907269		OpenSea
cg07944400		0.431056	0.763965	-0.332909	0.0328320267818987	chr20	17982263		OpenSea
cg07145834	ZHX2	0.332267	0.665031	-0.332764	0.00383795350826315	chr8	123878522		OpenSea
cg12079975	PRKAG2	0.499634	0.83228	-0.332646	0.0277067538350003	chr7	151454112		OpenSea
cg20562705	PDSS2	0.601895	0.93454	-0.332645	0.000798879242080551	chr6	107563268		OpenSea
cg25634807	DLEU1	0.560188	0.8927	-0.332512	0.0015822366571882	chr13	50975320		OpenSea
cg10376293		0.400232	0.732522	-0.33229	0.039694063069035	chr22	27908244		OpenSea
cg07529783	ITPK1	0.493712	0.825993	-0.332281	0.0294577076744122	chr14	93540378		OpenSea
cg08647476	SYN3	0.604196	0.93642	-0.332224	0.000819672749958406	chr22	33185373		OpenSea
cg18613294	MICAL2	0.274768	0.6069	-0.332132	0.0467986795122573	chr11	12186847		OpenSea
cg13917273		0.537883	0.869748	-0.331866	0.00190068512329724	chr9	132099943	chr9:132099123-132099616	S_Shore
cg13249833	CKAP4	0.439105	0.770918	-0.331812	0.0127209191859187	chr12	106639919	chr12:106640880-106642374	N_Shore
cg26935218	LOC101927207	0.401616	0.733158	-0.331542	0.00601216626369981	chr17	47537171		OpenSea
cg26261148	KAZN	0.509928	0.84133	-0.331402	0.00414462832238892	chr1	15059627		OpenSea
cg12220491	ZNF106	0.601211	0.932596	-0.331385	0.000274929439271552	chr15	42720255		OpenSea
cg03659485	POLDIP3	0.191392	0.522752	-0.33136	0.00330483640323335	chr22	43005107		OpenSea
cg11932707		0.359798	0.691148	-0.33135	0.00351136981862093	chr17	38366086		OpenSea
cg05438325	SLC22A11	0.203953	0.535255	-0.331302	0.0359967047374164	chr11	64323228		OpenSea
cg04611726	CRACR2A	0.475502	0.806751	-0.331248	0.00922153142125052	chr12	3837605		OpenSea
cg08894532		0.302617	0.633861	-0.331245	0.00815218748850407	chr19	8582606	chr19:8578661-8579219	S_Shelf
cg01568519	TRPM3	0.136952	0.468141	-0.331189	0.0431043496507107	chr9	73283911		OpenSea
cg26201819	SLC14A2	0.575189	0.90637	-0.331181	0.00230318235394783	chr18	42835380		OpenSea
cg22282764		0.550961	0.882093	-0.331131	0.0121329806224831	chr2	145942606		OpenSea
cg25461106	LOC285768	0.448808	0.779803	-0.330995	0.0125633407740075	chr6	1079945		OpenSea
cg08428197		0.514357	0.845338	-0.330981	0.0293391501111158	chr16	86532993	chr16:86530747-86532994	Island
cg21646084	FAM49A	0.46446	0.79508	-0.33062	0.00774675917292906	chr2	16802843		OpenSea
cg06183644	AGAP1	0.472033	0.802497	-0.330465	0.0379348420655364	chr2	236768549		OpenSea
cg06424508		0.575382	0.905791	-0.330409	0.00197983312334849	chr8	8247666	chr8:8243559-8243984	S_Shelf
cg11887376		0.5245	0.854844	-0.330344	0.0113196625161831	chr5	1118670		OpenSea
cg11147744	MICAL2	0.482633	0.812899	-0.330266	0.000476158272466863	chr11	12178038		OpenSea
cg12698381	FANCC	0.168355	0.498505	-0.330151	0.0159811830493184	chr9	97906431		OpenSea
cg04381957	RFTN1	0.597872	0.928011	-0.330138	0.0142381096027777	chr3	16550461	chr3:16554327-16555413	N_Shelf
cg17178126		0.571882	0.901765	-0.329883	0.0003421804310577	chr1	31331750		OpenSea
cg09309024	MVP	0.337694	0.667567	-0.329873	0.0240128030274807	chr16	29837267		OpenSea
cg10549071		0.603763	0.933564	-0.329801	0.000315430099796714	chr2	235160451		OpenSea
cg24473180	BMP1	0.360285	0.689939	-0.329654	0.0241080473143169	chr8	22048846		OpenSea
cg02697140	ZNF532	0.627781	0.957402	-0.329621	3.00868e+09	chr18	56570926		OpenSea
cg01561528	HAPLN2	0.380914	0.710497	-0.329583	0.0229013120895564	chr1	156593698	chr1:156593657-156595283	Island
cg25500738		0.325896	0.65533	-0.329434	0.0388638879887139	chr10	35226587		OpenSea
cg00024443		0.359474	0.688653	-0.329179	0.0114081512143324	chr16	21569473		OpenSea
cg06905679	GLIS1	0.525233	0.854362	-0.329129	0.00804979797030671	chr1	54008126		OpenSea
cg04205616		0.39982	0.728933	-0.329112	0.00301024639227919	chr16	79692516		OpenSea
cg09476006		0.486366	0.815388	-0.329022	0.0326755239023739	chr5	138032270		OpenSea
cg26969179	ADAM12	0.282675	0.611648	-0.328973	0.0113481430025597	chr10	127738328		OpenSea
cg04742194	DEPDC5	0.556637	0.885592	-0.328955	0.00442246509041412	chr22	32242661		OpenSea
cg05233946	C22orf30	0.492202	0.820919	-0.328716	0.0366539208624768	chr22	32078088		OpenSea
cg24913342		0.508377	0.837015	-0.328637	0.0225686938755987	chr1	25426436		OpenSea
cg01381805		0.137017	0.465649	-0.328631	0.00252171528136358	chr1	53040388		OpenSea
cg11201447	MIR1204	0.559514	0.888122	-0.328608	0.0421491295643791	chr8	128808063	chr8:128806081-128806899	S_Shore
cg20641568		0.554157	0.882516	-0.32836	0.00545743810025577	chr2	148540442		OpenSea
cg03802852		0.589085	0.917179	-0.328094	0.00331100234205613	chr15	30357349		OpenSea
cg05404538		0.617704	0.945734	-0.32803	0.000818659676961558	chr18	10052240		OpenSea
cg01863011	TNFRSF8	0.168759	0.496704	-0.327945	0.0340407607442729	chr1	12148346		OpenSea
cg19016694	TBCD	0.577657	0.905524	-0.327867	0.000882384661067	chr17	80821826	chr17:80818598-80818803	S_Shelf
cg26330809		0.259728	0.587279	-0.327551	0.0091607218715163	chr6	112620506		OpenSea
cg11757225	MEOX1	0.478453	0.805929	-0.327475	0.0176096516327603	chr17	41719603	chr17:41723219-41723826	N_Shelf
cg14449863	MYOZ3	0.600797	0.928248	-0.327451	7.68365e+09	chr5	150053200	chr5:150051116-150052107	S_Shore
cg27572590		0.208743	0.536184	-0.327442	0.0403845840031264	chr4	103096084		OpenSea
cg05700726		0.360799	0.688205	-0.327405	0.0391204797761211	chr5	56784554		OpenSea
cg20755435	LOC105376360	0.565525	0.892711	-0.327186	0.0152653662926214	chr10	3580700		OpenSea
cg16206040		0.382624	0.709797	-0.327174	0.0492463212494228	chr1	31282924	chr1:31280121-31280512	S_Shelf
cg18994606	ADD3	0.462354	0.789349	-0.326996	0.00478375164996916	chr10	111827966		OpenSea
cg19364538	NBEA	0.611085	0.93787	-0.326785	0.00406289577155176	chr13	36042394	chr13:36044844-36045481	N_Shelf
cg09927183		0.603743	0.930503	-0.32676	0.00293282070356459	chr12	112054328		OpenSea
cg17410313	NUB1	0.162727	0.489431	-0.326704	0.0418676476480005	chr7	151064498		OpenSea
cg23007418	CYTH1	0.383573	0.710085	-0.326512	0.00813050175463096	chr17	76731885		OpenSea
cg08651590	SPRED2	0.35937	0.685821	-0.326451	0.0169579982045357	chr2	65543410	chr2:65540761-65541311	S_Shelf
cg11934832		0.445368	0.771739	-0.326371	0.0134929333909034	chr18	45683841	chr18:45687797-45688512	N_Shelf
cg16995750	FLNB	0.567363	0.893725	-0.326363	0.0107877532601918	chr3	58151095		OpenSea
cg17547281		0.500098	0.82643	-0.326332	0.00238130779684439	chr17	63584652		OpenSea
cg26214897		0.595553	0.921856	-0.326302	0.000186955184747001	chr8	37456645		OpenSea
cg06466348	ADCY7	0.290837	0.617121	-0.326284	0.0413318365610423	chr16	50337922		OpenSea
cg14123303	KCTD10	0.422339	0.748437	-0.326098	0.0033729510332808	chr12	109897566		OpenSea
cg06299093	GZMK	0.426802	0.752588	-0.325785	0.0412518438932641	chr5	54326191		OpenSea
cg20443278	TBC1D16	0.18952	0.51528	-0.325759	0.0089824396595071	chr17	77962098	chr17:77965805-77966296	N_Shelf
cg19827182	ECE1	0.217365	0.543051	-0.325687	0.0341356614950728	chr1	21640802		OpenSea
cg07564690	ARHGAP5	0.426239	0.75188	-0.325641	0.0181482998157415	chr14	32597733		OpenSea
cg05189127		0.515826	0.841438	-0.325612	0.00706369044585629	chr10	127059333		OpenSea
cg02884773	SMAD1	0.379395	0.704996	-0.325601	0.00502776305585861	chr4	146446271		OpenSea
cg19810173	CPA5	0.168678	0.494161	-0.325483	0.0287243003777405	chr7	129992894		OpenSea
cg00119241	KIAA1026	0.341148	0.666584	-0.325436	0.0473998036458011	chr1	15152595		OpenSea
cg12624544	NKPD1	0.310918	0.636341	-0.325423	0.020967055574227	chr19	45658006	chr19:45655293-45657246	S_Shore
cg25247520	MIR1204	0.620481	0.945871	-0.32539	0.0189060717823731	chr8	128808017	chr8:128806081-128806899	S_Shore
cg22899502	DENND3	0.519004	0.844364	-0.32536	0.0370471924139592	chr8	142157104		OpenSea
cg05103064	SFMBT2	0.469626	0.794858	-0.325231	0.0395612711649643	chr10	7311500		OpenSea
cg13754720	PTCH1	0.546921	0.872075	-0.325154	0.000117495729269296	chr9	98274853	chr9:98272643-98273383	S_Shore
cg00200020	EEFSEC	0.631268	0.956346	-0.325078	1.03846e+08	chr3	127937549		OpenSea
cg06867089		0.268527	0.593529	-0.325002	0.00755438902534126	chr2	218867385		OpenSea
cg16374722		0.290314	0.615298	-0.324984	0.0375271146313489	chr8	101503383		OpenSea
cg08923498	TGM2	0.28203	0.606895	-0.324865	0.0143440256709707	chr20	36795160	chr20:36793549-36793867	S_Shore
cg02555368	LINC00114	0.556515	0.88115	-0.324635	0.00759534318081102	chr21	40123882		OpenSea
cg03501387	SNAI1	0.414339	0.738912	-0.324573	0.0377624200767598	chr20	48601882	chr20:48598959-48599657	S_Shelf
cg20187236	LSAMP	0.253183	0.577573	-0.324391	0.0292681027694655	chr3	115694534		OpenSea
cg23777767		0.600886	0.925233	-0.324347	0.00774675917292906	chr17	79334588		OpenSea
cg10712827	KLHL29	0.387406	0.711732	-0.324326	0.0308883416445301	chr2	23672004		OpenSea
cg14915019	FHOD3	0.443996	0.768219	-0.324223	0.0332241579534804	chr18	34336337		OpenSea
cg15715853	GPR171	0.576858	0.901046	-0.324188	0.00112373620392272	chr3	150916446		OpenSea
cg26846217	SPECC1	0.547116	0.871278	-0.324162	0.0357971899315502	chr17	20110670		OpenSea
cg23682210		0.464485	0.788493	-0.324008	0.010614997165854	chr3	195277646		OpenSea
cg03758710	TNS3	0.543496	0.867381	-0.323884	0.0436835896372962	chr7	47539833		OpenSea
cg13952242	SPATA13	0.435883	0.75975	-0.323867	0.0168410006483652	chr13	24627567		OpenSea
cg22196167		0.476731	0.800545	-0.323815	0.00879158531814335	chr8	96133344		OpenSea
cg10648817	SYN3	0.150412	0.474211	-0.323799	0.0190268941265883	chr22	33045620		OpenSea
cg13925895	CFLAR	0.293044	0.616834	-0.32379	0.00751351919025796	chr2	201990619		OpenSea
cg00706030		0.443207	0.766979	-0.323772	0.0489147798829564	chr9	19149521		OpenSea
cg25966954		0.196588	0.520358	-0.32377	0.0404378264618039	chr9	90812109		OpenSea
cg16329896	TNS3	0.203536	0.527286	-0.323749	0.00720743104070233	chr7	47515060		OpenSea
cg24713270	NDRG1	0.601342	0.925058	-0.323716	0.000894958714621419	chr8	134272107		OpenSea
cg21181893		0.564675	0.888278	-0.323603	0.00218701300279128	chr14	64139640		OpenSea
cg09857383	LNX2	0.449326	0.772901	-0.323575	0.0117371548365264	chr13	28179902		OpenSea
cg26662425	CCDC85C	0.417997	0.741533	-0.323536	0.0167556441972515	chr14	99989403		OpenSea
cg11132045	PC	0.427937	0.751471	-0.323535	0.0497635397625986	chr11	66674328		OpenSea
cg06015993		0.480795	0.804163	-0.323369	0.00324855457232049	chr4	54755599		OpenSea
cg10222552	AUTS2	0.362632	0.685688	-0.323056	0.0264845484754402	chr7	69781854		OpenSea
cg12470768	BASP1	0.518855	0.84187	-0.323015	0.0155177105167073	chr5	17225041		OpenSea
cg03394277	RARRES1	0.520134	0.84309	-0.322956	3.32755e+09	chr3	158435105		OpenSea
cg00262563	SHB	0.370606	0.693524	-0.322918	0.0095313131004791	chr9	38016509		OpenSea
cg23273465	CRIM1	0.606745	0.929531	-0.322786	0.013617428551363	chr2	36588933	chr2:36584500-36584982	S_Shelf
cg00552255		0.169203	0.491581	-0.322378	0.0042166319962789	chr15	94372815		OpenSea
cg04218710	TRAM2	0.28389	0.606252	-0.322362	0.0330070742347016	chr6	52409810		OpenSea
cg17577085	ACACA	0.590346	0.912591	-0.322246	0.00266410597909873	chr17	35745317		OpenSea
cg15949553		0.272704	0.594939	-0.322235	0.00876426980770647	chr5	141879669		OpenSea
cg20168855		0.360089	0.68216	-0.322071	0.0492809283148082	chr14	75871814		OpenSea
cg03690469	COL5A1	0.551546	0.873385	-0.321839	0.012108582861407	chr9	137544870		OpenSea
cg18847127	LOC647323	0.277119	0.598851	-0.321731	0.0399854733210176	chr3	193698221		OpenSea
cg04960342		0.584315	0.905959	-0.321644	0.0011261992195992	chr16	86870745	chr16:86869862-86870145	S_Shore
cg02535887	MAML2	0.481005	0.80259	-0.321585	0.00680640709927006	chr11	95989464		OpenSea
cg06650475		0.202926	0.524436	-0.32151	0.00134675401737728	chr20	10302885		OpenSea
cg13885120	COL5A1	0.299773	0.621247	-0.321475	0.00834753070706097	chr9	137538776		OpenSea
cg00578909	SRGAP2	0.468488	0.789947	-0.321458	0.0143739039737688	chr1	206630667		OpenSea
cg25501235	SMG6	0.59375	0.915184	-0.321433	0.000333463415041535	chr17	1985730		OpenSea
cg02301436	C14orf182	0.629911	0.951298	-0.321387	0.00879158531814335	chr14	50462462		OpenSea
cg10594662		0.483665	0.805034	-0.321368	0.00510181786475232	chr1	87581458		OpenSea
cg09326702	SLC22A11	0.461547	0.782911	-0.321364	0.00458296619077964	chr11	64323448		OpenSea
cg02910018	TMTC1	0.507949	0.829308	-0.321359	0.00333251697963847	chr12	29903855		OpenSea
cg22198179	RASA3	0.601636	0.922944	-0.321308	0.00620056360864515	chr13	114770495	chr13:114773745-114774499	N_Shelf
cg16640599	SEC24D	0.369848	0.691115	-0.321267	0.0227606954629117	chr4	119732131		OpenSea
cg04885881		0.529572	0.85082	-0.321248	0.00663616135185041	chr1	11123118	chr1:11119030-11120634	S_Shelf
cg17964844		0.27225	0.59346	-0.32121	0.0213402178795763	chr12	49367911	chr12:49371690-49375550	N_Shelf
cg04101285	ANGPT4	0.507213	0.828226	-0.321013	0.00102835967274585	chr20	877478		OpenSea
cg14339407	SORCS2	0.480384	0.801175	-0.320792	0.00185406006159286	chr4	7654500		OpenSea
cg14815476	SYNJ2	0.138878	0.459593	-0.320715	0.0382989150568571	chr6	158463428		OpenSea
cg09277376	MGC12982	0.374572	0.695181	-0.320609	0.0465388904849987	chr1	47899676	chr1:47899661-47900385	Island
cg10665892	CACNA2D4	0.450416	0.771015	-0.320599	0.0258369455713851	chr12	1921115		OpenSea
cg16653703		0.221094	0.541615	-0.320521	0.0241080473143169	chr12	92967976		OpenSea
cg04662369	RPTOR	0.482343	0.802794	-0.320451	0.0462052023870885	chr17	78754318		OpenSea
cg11185844	ELN	0.256352	0.576769	-0.320416	0.0159811830493184	chr7	73465249		OpenSea
cg05634256	HIVEP3	0.60283	0.923119	-0.320289	0.000191102643349832	chr1	42238968		OpenSea
cg00626586		0.522145	0.842334	-0.320189	0.0186764748915891	chr5	35319906		OpenSea
cg21535606		0.525867	0.845947	-0.32008	0.0428856133123436	chr1	47911940	chr1:47909712-47911020	S_Shore
cg05756986	STIM1	0.245037	0.564951	-0.319914	0.0428923769644491	chr11	4079345		OpenSea
cg19706185	LRP1	0.199649	0.519478	-0.319829	0.00236885468778686	chr12	57546663		OpenSea
cg06442180	LRBA	0.0997287	0.41955	-0.319822	0.00658172358975138	chr4	151201478		OpenSea
cg14393817	SOHLH1	0.124999	0.444759	-0.31976	0.030580119449947	chr9	138590270	chr9:138591283-138591504	N_Shore
cg18188916		0.556193	0.875841	-0.319648	0.0493248942155102	chr2	158103335		OpenSea
cg05654096	NUAK1	0.4965	0.815941	-0.319441	0.0426146459426914	chr12	106477691		OpenSea
cg23387863	SGK269	0.604619	0.924057	-0.319438	0.001603622786582	chr15	77472416		OpenSea
cg17438457		0.369818	0.689225	-0.319407	0.0347881471016772	chr1	53094893	chr1:53098629-53099303	N_Shelf
cg11048797		0.513753	0.833056	-0.319303	0.0115457982505063	chr17	80450903	chr17:80454652-80455632	N_Shelf
cg07342108		0.599488	0.918735	-0.319248	0.00383795350826315	chr1	205343134		OpenSea
cg04699470	EGFR	0.512369	0.831597	-0.319228	0.00303151430384488	chr7	55225429		OpenSea
cg05402319		0.246178	0.56537	-0.319192	0.0124048535255305	chr15	45383543		OpenSea
cg15559110	ABCA1	0.359466	0.678566	-0.319099	0.0221336990455012	chr9	107592570		OpenSea
cg13362398		0.556076	0.875091	-0.319015	0.0316695587668368	chr16	14055107		OpenSea
cg13368983	CFLAR	0.541237	0.860198	-0.318962	0.0191971350242286	chr2	201995729		OpenSea
cg17186750		0.543778	0.862658	-0.318881	0.0093516078372624	chr8	38529336		OpenSea
cg12987041	NXN	0.585442	0.904271	-0.318829	3.32755e+09	chr17	739908	chr17:738868-739377	S_Shore
cg19543988		0.570083	0.888909	-0.318826	0.00209236231736429	chr12	47313800		OpenSea
cg16800623	VGLL3	0.625243	0.94406	-0.318817	0.000292032196601893	chr3	87027629		OpenSea
cg15209133		0.420787	0.739599	-0.318812	0.0372588290108835	chr14	70020151		OpenSea
cg13945880		0.448679	0.767397	-0.318718	0.0063477289784628	chr5	171008055		OpenSea
cg22443345	LARGE	0.318559	0.637258	-0.318699	0.00356938615753364	chr22	33941052		OpenSea
cg00303153		0.515716	0.834409	-0.318693	0.00848696076957961	chr5	157661545		OpenSea
cg14606082	LFNG	0.336471	0.654987	-0.318516	0.00453771414243546	chr7	2557174	chr7:2558371-2559967	N_Shore
cg04460609	LDB2	0.538329	0.856717	-0.318388	0.00414462832238892	chr4	16532808		OpenSea
cg08888038	TLR1	0.441793	0.760175	-0.318382	0.0110996559354286	chr4	38806094		OpenSea
cg27649346	CTIF	0.603248	0.92145	-0.318202	0.006592963245826	chr18	46303409		OpenSea
cg03598297	BHLHE40	0.597652	0.915812	-0.31816	0.00868659571087367	chr3	5024761	chr3:5024760-5024967	Island
cg18908258		0.337635	0.655753	-0.318118	0.0370128491608043	chr8	29210721	chr8:29210483-29210801	Island
cg02904344	SGK1	0.577326	0.895377	-0.318052	0.00455633246961937	chr6	134498979	chr6:134497536-134497756	S_Shore
cg25463863		0.63052	0.948561	-0.318042	0.000104105209170642	chr3	140947861	chr3:140949911-140950963	N_Shelf
cg14116050		0.309464	0.627464	-0.318	0.0246199884120771	chr5	40406827		OpenSea
cg22699035	LOXL1	0.277326	0.595093	-0.317768	0.00414012776727302	chr15	74222954	chr15:74218696-74220373	S_Shelf
cg05628740		0.475921	0.793614	-0.317693	0.0144863113233107	chr6	111968372		OpenSea
cg01473038		0.444826	0.762216	-0.31739	0.00779052090580767	chr2	218873170	chr2:218874682-218875385	N_Shore
cg17236757	TIAM1	0.579294	0.896547	-0.317253	0.00301024639227919	chr21	32666244		OpenSea
cg26087171		0.34513	0.662268	-0.317138	0.042953207726307	chr8	12909641		OpenSea
cg22107440	PKNOX2	0.466562	0.783645	-0.317083	0.00641911419169336	chr11	125062186		OpenSea
cg21742058	MAGI1	0.208014	0.525063	-0.317049	0.0255835689782889	chr3	65563196		OpenSea
cg17388924	RTTN	0.490708	0.807596	-0.316888	0.00200300321611875	chr18	67714404		OpenSea
cg21255908	FBXL20	0.37933	0.696197	-0.316867	0.00875640544470198	chr17	37463477		OpenSea
cg11813672	SEMA6A	0.363967	0.680802	-0.316836	0.023938273637732	chr5	115814409		OpenSea
cg27527098		0.499331	0.816068	-0.316737	0.00566309448620482	chr1	206918242		OpenSea
cg02854928		0.263105	0.579786	-0.316681	0.000227097437890447	chr12	125253380		OpenSea
cg23261443	CUX1	0.433139	0.749801	-0.316662	0.00105604276371484	chr7	101596340		OpenSea
cg03101519	PIK3R3	0.607095	0.923576	-0.316481	7.71985e+09	chr1	46617721		OpenSea
cg14521987	FAM125B	0.522474	0.838947	-0.316473	0.0468810460740992	chr9	129236500		OpenSea
cg01352933		0.144736	0.461184	-0.316448	0.0404949581119814	chr15	65529443		OpenSea
cg04289797	WNT6	0.413994	0.730419	-0.316425	0.0168617832184986	chr2	219723267	chr2:219723702-219725010	N_Shore
cg17735599	PWP1	0.614472	0.930792	-0.31632	0.00632864785992359	chr12	108078407	chr12:108079442-108079893	N_Shore
cg26346796	TNXB	0.264755	0.581069	-0.316314	0.0244765874822241	chr6	32054867	chr6:32055067-32055601	N_Shore
cg12464134		0.574805	0.891087	-0.316282	0.00760265710508997	chr7	5578193		OpenSea
cg24381979		0.488795	0.80495	-0.316154	0.00875640544470198	chr15	98543950		OpenSea
cg16377170	STAT5B	0.298162	0.61406	-0.315898	0.0292199681420503	chr17	40392955		OpenSea
cg21932917		0.20119	0.516881	-0.315691	0.00695718354170646	chr13	43406498		OpenSea
cg03422256		0.564403	0.880007	-0.315604	0.00432748936908788	chr2	192757348		OpenSea
cg14791317	CTNND1	0.613791	0.9293	-0.31551	0.00147333220350856	chr11	57559965		OpenSea
cg02479789	ARID5B	0.371225	0.686671	-0.315446	0.0125633407740075	chr10	63807920		OpenSea
cg27500125	ITGBL1	0.536681	0.852117	-0.315435	0.0117015303433491	chr13	102126794		OpenSea
cg20378131	COL1A1	0.571168	0.886343	-0.315175	0.0194686141999172	chr17	48280324	chr17:48276877-48279008	S_Shore
cg05502349	MPP2	0.372022	0.687139	-0.315117	0.00879158531814335	chr17	41969698		OpenSea
cg01835399		0.497825	0.812918	-0.315093	0.00751398104538919	chr22	44737723		OpenSea
cg00305740		0.562421	0.877377	-0.314956	0.0246199884120771	chr7	73392697		OpenSea
cg19616815	WNT10A	0.535642	0.850391	-0.314749	0.00731181212125276	chr2	219744449	chr2:219744986-219745780	N_Shore
cg11449697		0.490412	0.80493	-0.314519	0.000827949957562917	chr1	38727515		OpenSea
cg07913403	RAI14	0.637272	0.951776	-0.314504	0.0430690745096497	chr5	34735977		OpenSea
cg14931854		0.432863	0.747319	-0.314457	0.00689171159389569	chr6	42738967		OpenSea
cg00215011	CASP8	0.269617	0.584068	-0.314451	0.0138770859239407	chr2	202119221		OpenSea
cg17196933	LOC399959	0.553299	0.867539	-0.31424	0.012108582861407	chr11	121986961		OpenSea
cg06286328		0.619773	0.934013	-0.314239	0.00333120516789183	chr20	52325081		OpenSea
cg15724258		0.510052	0.824262	-0.31421	0.0304852892083932	chr17	65254276		OpenSea
cg01315054	MGAT3	0.521345	0.835537	-0.314192	0.0124099785162438	chr22	39869399		OpenSea
cg06920946	DIP2C	0.505984	0.820008	-0.314024	0.0390629582366724	chr10	415489	chr10:413851-414165	S_Shore
cg01119374		0.246452	0.560463	-0.314011	0.000179964086885711	chr2	109742964	chr2:109744585-109746833	N_Shore
cg07975212	MAN1C1	0.54516	0.859116	-0.313956	0.00292130774146013	chr1	26057394		OpenSea
cg07014416	CYP1B1-AS1	0.441301	0.755143	-0.313842	0.00301550135072089	chr2	38396113		OpenSea
cg11220043		0.306834	0.62059	-0.313756	0.00307270122174704	chr12	58275014		OpenSea
cg25577101		0.544812	0.858428	-0.313616	0.0188300172904937	chr15	36654997		OpenSea
cg24258395		0.161326	0.474852	-0.313526	0.0109917874897773	chr6	2432554		OpenSea
cg13986486		0.621659	0.935126	-0.313467	0.00339842337340732	chr2	102295986		OpenSea
cg25933167	SYTL3	0.480149	0.793609	-0.31346	0.00922153142125052	chr6	159083790		OpenSea
cg21564657	NINL	0.562834	0.875963	-0.313129	0.000720353144865128	chr20	25530541		OpenSea
cg07946345	LPP	0.303351	0.61621	-0.312859	0.033841899654184	chr3	188276773		OpenSea
cg16060302		0.64158	0.954437	-0.312858	0.00175863713671797	chr1	55741012		OpenSea
cg05596650		0.591961	0.904713	-0.312752	0.0055682766272063	chr6	37060693		OpenSea
cg27058497	RUNX3	0.625071	0.937768	-0.312696	0.0183886664717946	chr1	25291546		OpenSea
cg02421172	MAD1L1	0.548234	0.860836	-0.312602	0.0143245181363232	chr7	1938701	chr7:1937738-1937946	S_Shore
cg01839934	MRVI1	0.602422	0.914947	-0.312525	0.000794705864476667	chr11	10626235		OpenSea
cg03748473	UBASH3B	0.574369	0.886892	-0.312523	0.0117417343582457	chr11	122591375		OpenSea
cg06500646	RANBP3	0.216009	0.528429	-0.312421	0.0338779849371276	chr19	5966527		OpenSea
cg17208748		0.421045	0.733454	-0.312409	0.029313779648996	chr3	197194394		OpenSea
cg18917486		0.226668	0.539028	-0.31236	0.0151809051694638	chr15	74093431		OpenSea
cg10098787	ASPG	0.305696	0.61804	-0.312344	0.0430732342836761	chr14	104550915	chr14:104552012-104552478	N_Shore
cg02725556		0.515554	0.827877	-0.312323	0.020162621947232	chr3	42820550		OpenSea
cg22902289	LFNG	0.377817	0.690123	-0.312306	0.00422390427936486	chr7	2557466	chr7:2558371-2559967	N_Shore
cg14824961	KCTD1	0.412244	0.724527	-0.312283	0.0128045558631861	chr18	24097099		OpenSea
cg13281026	ANKRD6	0.198882	0.510934	-0.312052	0.0305041482855794	chr6	90275318		OpenSea
cg14209247		0.30824	0.620213	-0.311973	0.0229918981672139	chr3	14307176		OpenSea
cg05601917		0.517178	0.829129	-0.311952	0.0223060901405632	chr6	125855416		OpenSea
cg17335001	DOCK1	0.653024	0.964958	-0.311935	0.0185179036961025	chr10	128846231		OpenSea
cg09360041	ABCA4	0.531388	0.843253	-0.311865	0.00579068777835286	chr1	94587905		OpenSea
cg11224423	GDF11	0.175151	0.487006	-0.311855	0.0409296089065236	chr12	56136943	chr12:56136783-56137784	Island
cg16388229	CTIF	0.548334	0.860146	-0.311812	0.00849150693730564	chr18	46269007		OpenSea
cg14642395	SLC22A11	0.218874	0.530641	-0.311767	0.0391968811701221	chr11	64322079		OpenSea
cg26591794		0.60008	0.911602	-0.311523	0.00450032724474656	chr12	106452478		OpenSea
cg01964525	EML6	0.47891	0.790342	-0.311433	0.0098978602367869	chr2	55136103		OpenSea
cg10817916	CYB561	0.578491	0.889863	-0.311372	0.00215440583930021	chr17	61511069	chr17:61511653-61511886	N_Shore
cg06153927		0.353855	0.665115	-0.311261	0.0382848508190013	chr6	170578855	chr6:170580889-170581113	N_Shelf
cg15203376		0.46379	0.775033	-0.311243	0.00329012183434636	chr7	139896924		OpenSea
cg19563049	ATXN1	0.150842	0.462038	-0.311196	0.0339666408819574	chr6	16753080		OpenSea
cg21938786		0.532434	0.843629	-0.311195	0.0491700679117271	chr11	61876573		OpenSea
cg16379814		0.510075	0.821254	-0.311179	0.00593423492115565	chr10	112306211		OpenSea
cg17420664		0.53506	0.846226	-0.311166	0.020390432492851	chr13	31362569		OpenSea
cg12736767	TBC1D22A	0.453624	0.764765	-0.311142	0.0351197131216655	chr22	47226410		OpenSea
cg24720521	FHL2	0.578505	0.889597	-0.311092	0.0025158912303866	chr2	106010000		OpenSea
cg23597094	LTBP1	0.452597	0.763553	-0.310956	0.00658172358975138	chr2	33335706		OpenSea
cg16912386	STX8	0.63484	0.945698	-0.310858	0.0288470846024789	chr17	9336502		OpenSea
cg18325192	CSGALNACT1	0.277561	0.588395	-0.310834	0.0308434889085988	chr8	19540396		OpenSea
cg16875568	ITGBL1	0.359061	0.669871	-0.31081	0.00501618863806723	chr13	102173110		OpenSea
cg22575127	MGMT	0.165619	0.476224	-0.310605	0.0208022812800586	chr10	131330739		OpenSea
cg15742605	SAMD11	0.545964	0.856556	-0.310592	0.00884076801718408	chr1	879383	chr1:875730-878363	S_Shore
cg17537365		0.518839	0.829408	-0.310569	0.045612361965104	chr4	75260310		OpenSea
cg01722420		0.297462	0.608002	-0.31054	0.0117583047615106	chr15	32993763		OpenSea
cg18466218		0.130978	0.441517	-0.310539	0.0312314407199489	chr12	20099822		OpenSea
cg03537591		0.565884	0.876399	-0.310515	0.000967894840939086	chr10	72727859		OpenSea
cg03152428	COL18A1	0.516496	0.826834	-0.310338	0.0132459504190446	chr21	46850691	chr21:46850573-46850841	Island
cg03304763	TEX12	0.59909	0.909416	-0.310326	0.00301748358972418	chr11	112037427		OpenSea
cg23301821	SDCBP2	0.596174	0.906494	-0.310319	0.00224962969597146	chr20	1307754	chr20:1305899-1306554	S_Shore
cg17959327		0.435033	0.745336	-0.310303	0.0105382362260966	chr18	19745458	chr18:19744936-19752363	Island
cg08824221	LGR4	0.605047	0.915317	-0.31027	0.0035085266065927	chr11	27417374		OpenSea
cg08968596		0.454251	0.764372	-0.310121	0.0150702084291432	chr8	142104432		OpenSea
cg04161948		0.503292	0.8134	-0.310107	0.00202447128706215	chr2	72031564		OpenSea
cg24686957	LYRM4	0.564923	0.874996	-0.310073	0.0204793205376922	chr6	5214950		OpenSea
cg23443166		0.563539	0.873606	-0.310066	0.00751398104538919	chr4	124337377		OpenSea
cg09852530	SEL1L3	0.526207	0.83623	-0.310023	0.020390432492851	chr4	25815199		OpenSea
cg03555030	SAMD4A	0.56391	0.873914	-0.310004	0.00402520470085665	chr14	55094062		OpenSea
cg10792161		0.0842274	0.394184	-0.309957	0.0452273219989501	chr17	8553054		OpenSea
cg10351275		0.138497	0.448305	-0.309807	0.0121528850179176	chr6	139861629		OpenSea
cg13579607		0.366614	0.676388	-0.309774	0.00876928910693758	chr1	203289788		OpenSea
cg18786772	TRPM1	0.498493	0.808169	-0.309676	0.00726566031315755	chr15	31362018		OpenSea
cg21707344	TRIO	0.576569	0.88623	-0.309661	0.0065780062392453	chr5	14439871		OpenSea
cg03979024	DIP2C	0.301681	0.611295	-0.309614	0.029938013553326	chr10	419189	chr10:422180-422411	N_Shelf
cg02220837	BHLHE40	0.664752	0.974344	-0.309592	0.00290775520160235	chr3	5024773	chr3:5024760-5024967	Island
cg13389963	KCNQ3	0.487135	0.796488	-0.309353	0.0256169002748309	chr8	133153738		OpenSea
cg13080575		0.334399	0.643752	-0.309353	0.0154990520923004	chr20	57854364		OpenSea
cg25674056	SYN3	0.24907	0.558384	-0.309315	0.0365848682530728	chr22	33058351		OpenSea
cg16651347	TNN	0.491115	0.800365	-0.309251	0.0121216625678585	chr1	175042297		OpenSea
cg04570228		0.356468	0.665519	-0.309051	0.0196680068687597	chr13	42575823		OpenSea
cg05527337	SMOC2	0.198262	0.507256	-0.308993	0.0268047552082569	chr6	168841257	chr6:168841438-168841699	N_Shore
cg20564259	CSNK1A1	0.437411	0.7464	-0.308988	0.0367856331352498	chr5	148876033		OpenSea
cg13359161		0.612246	0.921229	-0.308983	3.32755e+09	chr4	124552897		OpenSea
cg25068975	CCKAR	0.414793	0.723768	-0.308975	0.0338967746898051	chr4	26484387		OpenSea
cg22774378	NTM	0.314095	0.623003	-0.308908	0.0347881471016772	chr11	131450235		OpenSea
cg01917598		0.425978	0.734818	-0.30884	0.0392296953634607	chr1	150853900		OpenSea
cg01559701	PCM1	0.612014	0.920823	-0.308809	0.00202447128706215	chr8	17820655		OpenSea
cg16781907	COL1A1	0.204532	0.513288	-0.308756	0.047054072084277	chr17	48273001	chr17:48276877-48279008	N_Shelf
cg20487932	SSH1	0.60182	0.910431	-0.308611	0.00322593792646741	chr12	109234959		OpenSea
cg25993377	KIRREL3	0.250925	0.559513	-0.308587	0.0109139551131676	chr11	126417306		OpenSea
cg04936554	TNS3	0.542002	0.850519	-0.308517	0.0166859477952755	chr7	47622718	chr7:47621112-47621727	S_Shore
cg10419556		0.242608	0.551087	-0.308479	0.00751351919025796	chr8	98273126		OpenSea
cg05319595	SNX8	0.618651	0.927008	-0.308357	0.000151565068628433	chr7	2319811	chr7:2318238-2319079	S_Shore
cg14921927	LOC149684	0.453041	0.761357	-0.308316	0.0261598066418959	chr20	36901229		OpenSea
cg05285051		0.185132	0.493379	-0.308246	0.036700923603751	chr14	23015364		OpenSea
cg00118137		0.589718	0.897924	-0.308206	0.0147947971279056	chr6	37061129		OpenSea
cg19126690		0.494714	0.802902	-0.308188	0.0313548869605258	chr1	61390978		OpenSea
cg04556550		0.398012	0.70619	-0.308177	0.00749435377495566	chr7	72982668	chr7:72984990-72985208	N_Shelf
cg24527396		0.52831	0.836438	-0.308128	0.020967055574227	chr1	206308428		OpenSea
cg17958964		0.210431	0.518427	-0.307996	0.0410424714235395	chr9	104203038		OpenSea
cg21466096	CLIP1	0.432221	0.740001	-0.30778	0.0368475939697701	chr12	122825944		OpenSea
cg22303565	NCOR2	0.500533	0.808258	-0.307725	0.00930025029211747	chr12	124817985	chr12:124821019-124821593	N_Shelf
cg06100161	RORA	0.546229	0.853591	-0.307362	0.0364122343545263	chr15	60987894		OpenSea
cg03303289		0.58196	0.889302	-0.307343	5.27217e+09	chr6	11829037		OpenSea
cg24527751	TLK1	0.193895	0.501212	-0.307317	0.02418549702896	chr2	171877888		OpenSea
cg10486834	CUX1	0.592956	0.90022	-0.307264	0.0228293272209258	chr7	101768558		OpenSea
cg25423459	CPNE4	0.39875	0.70583	-0.307079	0.0207530179035018	chr3	131435068		OpenSea
cg26418147	RAB7L1	0.396501	0.703538	-0.307037	0.0176078514233359	chr1	205743515	chr1:205743900-205744668	N_Shore
cg23629754	SNTB1	0.444276	0.751064	-0.306789	0.025592794019325	chr8	121797718		OpenSea
cg24756081		0.435171	0.741836	-0.306665	0.0421997549098906	chr11	11229397		OpenSea
cg14292676	BTBD9	0.620073	0.926688	-0.306615	0.00879158531814335	chr6	38326204		OpenSea
cg17037399	LRP1	0.380975	0.687494	-0.30652	0.0250155360510842	chr12	57525076	chr12:57521524-57522159	S_Shelf
cg07901019	PTK7	0.577994	0.884474	-0.306481	0.000283200886855887	chr6	43043110	chr6:43044044-43045057	N_Shore
cg25278144	TBC1D16	0.194105	0.500527	-0.306422	0.00455633246961937	chr17	77962240	chr17:77965805-77966296	N_Shelf
cg11606229		0.435243	0.741629	-0.306386	0.0336131379124059	chr21	34570139		OpenSea
cg15608843		0.305021	0.611356	-0.306335	0.0410424714235395	chr2	238343543		OpenSea
cg05293861		0.328754	0.635062	-0.306308	0.0461132426097004	chr12	4262708		OpenSea
cg13992911		0.222276	0.52844	-0.306164	0.00836076245176739	chr5	1003504	chr5:1003937-1005687	N_Shore
cg03053980	COL1A1	0.31568	0.621835	-0.306154	0.00574870168299555	chr17	48268233		OpenSea
cg23963071	SERPINB9	0.559873	0.865988	-0.306115	0.00944871328055052	chr6	2901712	chr6:2903175-2903906	N_Shore
cg19228134	VDR	0.533497	0.839598	-0.3061	0.00441177994312903	chr12	48285453		OpenSea
cg23997672	GLI2	0.51344	0.819461	-0.306021	0.00144424610184489	chr2	121578797		OpenSea
cg02638523	AGAP1	0.60936	0.915379	-0.306019	0.00689143850151791	chr2	236548728		OpenSea
cg14595647		0.471999	0.778003	-0.306004	0.0109293581266506	chr2	166548267		OpenSea
cg19193826		0.330398	0.636182	-0.305784	0.0213402178795763	chr15	82180611		OpenSea
cg21954824		0.448475	0.754163	-0.305688	0.0323278797840131	chr1	151451556		OpenSea
cg25432300		0.3793	0.684893	-0.305594	0.0128638250135393	chr5	90508265		OpenSea
cg06793436	ARMC9	0.59349	0.899077	-0.305587	0.00986007325143255	chr2	232173844		OpenSea
cg25699489		0.648684	0.954087	-0.305403	0.0103741218202829	chr17	74031052		OpenSea
cg22976588	ITPR2	0.541992	0.847285	-0.305293	0.00573909898405816	chr12	26865256		OpenSea
cg25659364	LOC101928304	0.662725	0.967877	-0.305152	0.000773574227444154	chr6	134851388		OpenSea
cg11919792		0.302716	0.60785	-0.305134	0.0127476624438547	chr5	54197311		OpenSea
cg18196426		0.516668	0.821698	-0.30503	0.0221055199376733	chr3	13573679		OpenSea
cg17597706	LOC101929723	0.326427	0.631411	-0.304984	0.0258462422087814	chr2	42160961		OpenSea
cg23861841	MYT1L	0.230954	0.535861	-0.304907	0.0332386589883043	chr2	1820433		OpenSea
cg00713567	BAI1	0.384901	0.68976	-0.304859	0.0106384552176368	chr8	143545949	chr8:143545445-143546178	Island
cg26612409	PLEKHG4B	0.485848	0.790568	-0.30472	0.006592963245826	chr5	160335		OpenSea
cg04503054	KIAA1324L	0.359619	0.664228	-0.304609	0.00499658758838555	chr7	86577053		OpenSea
cg25687874	MIR2117	0.394755	0.699319	-0.304564	0.0190377579619522	chr17	41522193		OpenSea
cg19263548		0.293257	0.597774	-0.304517	0.040861670664749	chr1	12609616		OpenSea
cg17030628	IL20	0.489701	0.79417	-0.304469	0.0230225862248634	chr1	207039008		OpenSea
cg13865347	COL5A1	0.539136	0.843595	-0.304459	0.00450748013652548	chr9	137667199		OpenSea
cg00907998		0.102151	0.406525	-0.304375	0.0275371540943044	chr10	12313167		OpenSea
cg23924222		0.64731	0.951656	-0.304346	0.000284748119190701	chr2	24658294		OpenSea
cg03016722		0.41421	0.71855	-0.30434	0.0330070742347016	chr9	92517538		OpenSea
cg07165260	KIAA0513	0.485141	0.78946	-0.304319	0.0224709823862895	chr16	85062881	chr16:85061182-85061802	S_Shore
cg13653809	LOC100130872-SPON2	0.599844	0.904076	-0.304233	8.93926e+09	chr4	1167714	chr4:1164515-1166582	S_Shore
cg08454125	TMIE	0.234445	0.53858	-0.304135	0.0377058834373515	chr3	46747930		OpenSea
cg08410539		0.436074	0.74018	-0.304106	0.00834753070706097	chr5	157661508		OpenSea
cg21061310		0.615646	0.919718	-0.304072	0.00240318311550388	chr12	62644785		OpenSea
cg10715564	COL4A2	0.649639	0.953624	-0.303985	0.0242153825740531	chr13	111074842		OpenSea
cg03111156	CRACR2A	0.458535	0.762503	-0.303968	0.0151922891744578	chr12	3837679		OpenSea
cg13416921	CTIF	0.365031	0.668912	-0.303881	0.0401975095410568	chr18	46127350		OpenSea
cg26802494	SMCO4	0.54936	0.85318	-0.30382	0.000438753556186657	chr11	93263353		OpenSea
cg24764103		0.382946	0.686743	-0.303797	0.0035634204094331	chr6	37060952		OpenSea
cg16201634		0.509247	0.812936	-0.30369	0.00286465075340218	chr1	9146357		OpenSea
cg03799835	COL1A1	0.378484	0.682096	-0.303612	0.00648174668745451	chr17	48267237		OpenSea
cg04367829		0.379676	0.683282	-0.303606	0.0448855759648934	chr7	47258641		OpenSea
cg17240070	IPO9	0.429242	0.732815	-0.303573	0.0327240109311854	chr1	201796836	chr1:201798213-201798698	N_Shore
cg09219499		0.515825	0.819324	-0.303498	0.0215901267529577	chr6	169688977		OpenSea
cg05287437	GALNTL2	0.514252	0.817554	-0.303302	0.00142838222320127	chr3	16215248		OpenSea
cg06217763		0.266307	0.569548	-0.303241	0.0307387104733254	chr2	112292603		OpenSea
cg05955436	RRBP1	0.168665	0.47178	-0.303116	0.00774675917292906	chr20	17660838	chr20:17661521-17663456	N_Shore
cg00513952		0.183186	0.486182	-0.302996	0.0252411906610158	chr16	57351118		OpenSea
cg04951104	MEOX1	0.395464	0.698412	-0.302948	0.0425407349644308	chr17	41739195		OpenSea
cg10828561		0.178741	0.481656	-0.302916	0.024820059045952	chr8	49566696		OpenSea
cg19583819	NRG2	0.545365	0.848257	-0.302892	0.0114207308101468	chr5	139283051	chr5:139283350-139284282	N_Shore
cg09719807	AZIN2	0.233196	0.536026	-0.30283	0.0474307627565357	chr1	33565386		OpenSea
cg11632838	SH3PXD2A	0.241547	0.54436	-0.302812	0.0312645084772117	chr10	105372545		OpenSea
cg22877366		0.633078	0.93584	-0.302762	4.45929e+09	chr1	12107668		OpenSea
cg12060249	SLC43A2	0.342206	0.644753	-0.302546	0.0325713280307934	chr17	1493665	chr17:1492086-1492322	S_Shore
cg09392136	PDE2A	0.56542	0.867884	-0.302464	0.0104074598804599	chr11	72325241		OpenSea
cg20890440	FER1L6	0.461608	0.763995	-0.302387	0.00751808344330017	chr8	124867473		OpenSea
cg03925502	CRACR2A	0.482133	0.784432	-0.302298	0.0155784325460625	chr12	3853303		OpenSea
cg11233741		0.603703	0.905987	-0.302284	0.0137125916231356	chr9	139826759		OpenSea
cg01966570		0.236108	0.538354	-0.302246	0.035493862859673	chr2	106189927		OpenSea
cg25594623	P2RY6	0.373208	0.675277	-0.30207	0.0195261823238915	chr11	72976305	chr11:72975469-72975797	S_Shore
cg14209562	COL23A1	0.136563	0.438516	-0.301953	0.00406289577155176	chr5	177880534		OpenSea
cg21294861	TTC7B	0.209572	0.511437	-0.301865	0.00529313446939674	chr14	91125291		OpenSea
cg15426225	NCOR2	0.581749	0.883533	-0.301784	0.000613318467982151	chr12	125008575		OpenSea
cg05135175	RNF144A	0.593801	0.895543	-0.301742	0.0164259877433648	chr2	7150719		OpenSea
cg10890811	PKNOX1	0.463739	0.765142	-0.301403	0.00942866660432233	chr21	44417708		OpenSea
cg23837109	PLAU	0.54411	0.845512	-0.301402	0.0323349970641829	chr10	75670435	chr10:75670696-75671379	N_Shore
cg16292250	NEDD4L	0.463736	0.765057	-0.301321	0.00268360584219095	chr18	55802511		OpenSea
cg12922773	PTPRR	0.214256	0.515406	-0.30115	0.0319818803282039	chr12	71085294		OpenSea
cg06349838		0.350277	0.651393	-0.301117	0.0389871177569438	chr15	51477627		OpenSea
cg01091117	PTGER4	0.543105	0.844213	-0.301108	0.00913896994389231	chr5	40682333	chr5:40679502-40682081	S_Shore
cg08545632		0.443872	0.744793	-0.300921	0.0201823772453752	chr6	44630692		OpenSea
cg04674832		0.486054	0.786851	-0.300797	0.0329728029543227	chr2	72078638	chr2:72079362-72079610	N_Shore
cg17980432	BLMH	0.194295	0.495018	-0.300723	0.0278238445128526	chr17	28591078		OpenSea
cg25151295	IPO5	0.581693	0.882378	-0.300685	0.0107728351483083	chr13	98605857		OpenSea
cg00287773	C5orf32	0.504234	0.8047	-0.300466	0.0459411051238351	chr5	139594619		OpenSea
cg07134930	HDAC4	0.614791	0.915242	-0.300451	0.0123622492294521	chr2	240176050		OpenSea
cg17067697		0.44778	0.747972	-0.300193	0.0430861201077216	chr15	77891946		OpenSea
cg10529555		0.620094	0.920237	-0.300142	0.0111018249586047	chr1	205254523		OpenSea
cg02814485		0.649206	0.949327	-0.30012	0.00897335500605588	chr1	201425161		OpenSea
cg15268078	MFAP2	0.337477	0.637524	-0.300047	0.0242809446050932	chr1	17305203	chr1:17306551-17307363	N_Shore
cg01446571		0.573423	0.873453	-0.30003	0.0330070742347016	chr17	39558499		OpenSea
cg16912837	MELK	0.28357	0.583541	-0.299971	0.0458148414674197	chr9	36625579		OpenSea
cg09003648		0.18577	0.485637	-0.299867	0.0142087494553325	chr14	55570239		OpenSea
cg07005934	BFSP2	0.36921	0.669066	-0.299857	0.039694063069035	chr3	133157019		OpenSea
cg04809692	RALGPS1	0.642314	0.94214	-0.299826	0.0188300172904937	chr9	129748189		OpenSea
cg04948649	LSP1	0.221879	0.521698	-0.299819	0.0262734973392533	chr11	1901748	chr11:1903078-1903334	N_Shore
cg12049550	CACHD1	0.630523	0.93033	-0.299807	0.00240318311550388	chr1	65035261		OpenSea
cg21068293	STRA6	0.12261	0.422397	-0.299787	0.0122696646368203	chr15	74496576		OpenSea
cg23730408		0.584048	0.883761	-0.299713	0.0026467020056183	chr18	46061606	chr18:46065061-46065263	N_Shelf
cg15177952		0.368893	0.668556	-0.299663	0.0336324751784841	chr2	42353354		OpenSea
cg04024170	LOXL1-AS1	0.627128	0.926631	-0.299503	0.00253318516634513	chr15	74220756	chr15:74218696-74220373	S_Shore
cg20236803		0.57878	0.87826	-0.29948	0.00884076801718408	chr5	138587908		OpenSea
cg16790986	TG	0.532631	0.832101	-0.299469	0.00146283433309501	chr8	134036034		OpenSea
cg17914980		0.431195	0.730634	-0.299438	0.0330847987782661	chr2	47925386		OpenSea
cg19321887		0.481753	0.781119	-0.299366	0.0238276270473347	chr17	39558496		OpenSea
cg17029967		0.127167	0.426494	-0.299327	0.0266908271528244	chr10	115753647		OpenSea
cg17680641	MIR4488	0.474339	0.773481	-0.299143	0.0236699017427842	chr11	61275430	chr11:61275825-61277329	N_Shore
cg02900757	CTBP2	0.507511	0.806588	-0.299077	0.00769081679287345	chr10	126782576		OpenSea
cg11279014		0.587821	0.886807	-0.298986	0.00400371220885143	chr14	51835310		OpenSea
cg22114459		0.495975	0.794958	-0.298982	0.0111352085583189	chr1	182309878		OpenSea
cg12961926	TBCD	0.593477	0.892432	-0.298956	0.0141853271257614	chr17	80839300		OpenSea
cg09786634	RPTOR	0.654149	0.95299	-0.298841	0.00911305399028953	chr17	78912393	chr17:78915562-78915882	N_Shelf
cg10138430	ALOX5AP	0.31096	0.609724	-0.298764	0.0361280434159286	chr13	31314863		OpenSea
cg24847366		0.583834	0.882463	-0.298629	0.0187319363982772	chr12	125034283		OpenSea
cg15493391	TRPC2	0.476532	0.775135	-0.298603	0.00185000285189027	chr11	3648848		OpenSea
cg05631456	RAB11FIP3	0.612017	0.910612	-0.298595	0.0055682766272063	chr16	507391		OpenSea
cg17092391	LIMK1	0.594439	0.892855	-0.298415	0.00525091746417148	chr7	73515902		OpenSea
cg15294489	PDE10A	0.222782	0.52092	-0.298138	0.028785679877014	chr6	166050044		OpenSea
cg07214766		0.341872	0.639864	-0.297991	0.0289350960411989	chr15	101266757		OpenSea
cg01311995		0.489236	0.787105	-0.29787	0.0468810460740992	chr16	85205741	chr16:85203157-85203941	S_Shore
cg24052783		0.314104	0.611925	-0.29782	0.0408268545160233	chr8	143836985		OpenSea
cg27100608	CORO2B	0.58456	0.882204	-0.297644	0.00291383658944229	chr15	68931986		OpenSea
cg24102749	CLEC5A	0.423238	0.720793	-0.297555	0.00585556939110182	chr7	141646814		OpenSea
cg06868415	CTNNA3	0.533805	0.831054	-0.297249	0.00952710434643396	chr10	67974967		OpenSea
cg23227843		0.563765	0.861009	-0.297245	0.00472851791755351	chr5	133427581		OpenSea
cg24587280		0.387567	0.68479	-0.297223	0.0210871190768016	chr17	7036320		OpenSea
cg07322667		0.637576	0.934705	-0.297129	0.00412946191755954	chr8	104349038		OpenSea
cg22597494	XDH	0.61101	0.907962	-0.296952	0.00206845980732728	chr2	31559085		OpenSea
cg06150007		0.555736	0.852634	-0.296899	0.00619467787792442	chr3	114998690		OpenSea
cg00290023		0.480598	0.777397	-0.296799	0.0222070505185236	chr5	174962968		OpenSea
cg02503303	PICALM	0.392824	0.689555	-0.296732	0.0264571478811462	chr11	85781719	chr11:85779725-85780397	S_Shore
cg16303353	CACNA1C	0.17783	0.474419	-0.296589	0.0384570805051277	chr12	2393684		OpenSea
cg13439241	LGALS12	0.314335	0.61089	-0.296555	0.0450687586791666	chr11	63273507		OpenSea
cg14823940	PAK4	0.469293	0.765779	-0.296486	0.00840159838844592	chr19	39651288		OpenSea
cg18367488		0.576349	0.872779	-0.29643	0.017398479036815	chr11	47937934		OpenSea
cg24115019	WWC1	0.112293	0.408678	-0.296385	0.0132450708511565	chr5	167899230		OpenSea
cg02323735		0.4522	0.748563	-0.296362	0.0297567425813686	chr7	5497933		OpenSea
cg05880478	FBLN1	0.639015	0.935324	-0.296309	0.00497020743175103	chr22	45906676		OpenSea
cg25220336	PXN	0.149323	0.445564	-0.296241	0.0410424714235395	chr12	120675922		OpenSea
cg26196860		0.603945	0.900168	-0.296223	0.000284748119190701	chr1	59745563		OpenSea
cg20538494		0.633661	0.929793	-0.296132	0.00576717974975654	chr2	64054850		OpenSea
cg02190668		0.388591	0.684688	-0.296096	0.0297744908675516	chr9	134715033	chr9:134717284-134717594	N_Shelf
cg17852932	PDLIM4	0.596251	0.892334	-0.296083	0.0102103613759025	chr5	131596064	chr5:131593039-131593813	S_Shelf
cg27319662	LIMCH1	0.20582	0.501781	-0.295961	0.0325713280307934	chr4	41415813		OpenSea
cg13171904	TLN2	0.319926	0.615874	-0.295949	0.0103561555826387	chr15	63051004		OpenSea
cg10671932		0.547401	0.843342	-0.295941	0.00361273855605392	chr12	12185068		OpenSea
cg19797741	FLJ42709	0.448829	0.744703	-0.295873	0.0420409578688075	chr5	92910052	chr5:92906239-92908875	S_Shore
cg24894797		0.204292	0.500137	-0.295846	0.0051638578319374	chr12	7183413		OpenSea
cg23991989	CCM2	0.534825	0.830601	-0.295776	0.000275419064001111	chr7	45067055		OpenSea
cg23532454	JDP2	0.288585	0.58435	-0.295765	0.0131943893579756	chr14	75910026		OpenSea
cg26143362	ITPR1	0.597375	0.893122	-0.295747	0.0348557607763897	chr3	4758906		OpenSea
cg13847437	AKAP2	0.637722	0.933104	-0.295382	0.0293391501111158	chr9	112868429		OpenSea
cg19769036		0.480989	0.776335	-0.295346	0.00237051562206901	chr13	31685197		OpenSea
cg03236789	JAZF1	0.508885	0.804155	-0.29527	0.0359399103766998	chr7	28045202		OpenSea
cg08940378		0.653858	0.949061	-0.295203	0.00611904769321569	chr2	38418343		OpenSea
cg04316053	KCNK12	0.229361	0.524473	-0.295112	0.0229918981672139	chr2	47786025		OpenSea
cg08666707		0.229974	0.525005	-0.295031	0.0192582861322598	chr6	41456441		OpenSea
cg22147875	SPTY2D1-AS1	0.522211	0.817129	-0.294918	0.0024691030514637	chr11	18621528		OpenSea
cg11929489	MCC	0.541167	0.83599	-0.294823	0.0209177912747571	chr5	112371198		OpenSea
cg16071720		0.499918	0.794666	-0.294749	0.0100497080048049	chr12	102136958	chr12:102132753-102133415	S_Shelf
cg15285513	CDKAL1	0.545657	0.840364	-0.294707	0.0177765379814895	chr6	21200930		OpenSea
cg16683073		0.329968	0.624664	-0.294696	0.0393853671997364	chr8	117499390		OpenSea
cg13049261	SETD3	0.662146	0.956779	-0.294632	0.0158794085606285	chr14	99879199		OpenSea
cg26057616		0.619101	0.913677	-0.294577	0.0100394966131299	chr1	222234397		OpenSea
cg13303403	TMCC2	0.630359	0.924874	-0.294515	0.000896330282748163	chr1	205232055		OpenSea
cg01632958		0.642338	0.936801	-0.294463	0.00961935485529251	chr12	91619323		OpenSea
cg08140114	HECA	0.243819	0.538275	-0.294457	0.00602875124391021	chr6	139482238		OpenSea
cg09582649		0.516849	0.811175	-0.294326	0.0216683260910673	chr2	216795251		OpenSea
cg24685296		0.596087	0.890375	-0.294288	0.000967894840939086	chr18	11308716		OpenSea
cg03484346		0.626364	0.920646	-0.294282	0.0029926982359322	chr1	203433415		OpenSea
cg15544177	LOC101927415	0.455144	0.749351	-0.294207	0.0354957820506567	chr12	124070297	chr12:124068935-124069699	S_Shore
cg26287741	NHSL1	0.357047	0.651236	-0.294188	0.0483832768908638	chr6	138867125		OpenSea
cg16937087	STRA6	0.136595	0.430728	-0.294133	0.0030942551772034	chr15	74496648		OpenSea
cg14256841		0.564385	0.858435	-0.29405	0.049253521939499	chr2	237571681		OpenSea
cg08641881	PHYHIPL	0.569431	0.863403	-0.293972	0.0108454233642385	chr10	60937501	chr10:60935827-60937049	S_Shore
cg14576502	NCALD	0.425181	0.71913	-0.293949	0.0467296718552538	chr8	102962279		OpenSea
cg18181703	SOCS3	0.165003	0.458793	-0.29379	0.0266327056041945	chr17	76354621	chr17:76354818-76357038	N_Shore
cg01407861	MICALCL	0.434537	0.728284	-0.293746	0.0464227940688402	chr11	12307496		OpenSea
cg08466030	BICC1	0.524441	0.818153	-0.293712	0.0094334503021652	chr10	60336784		OpenSea
cg04110742	NFIC	0.557083	0.850769	-0.293686	0.0299535040991947	chr19	3379039	chr19:3381525-3382275	N_Shelf
cg06813732	MAGI2	0.145706	0.439302	-0.293596	0.00321131781667653	chr7	77771161		OpenSea
cg06053534		0.481429	0.774963	-0.293534	0.0154422850585964	chr17	37174734		OpenSea
cg21028488		0.437402	0.730926	-0.293524	0.0177873622686839	chr22	35998377		OpenSea
cg03658384	UNC13A	0.4756	0.768981	-0.293381	0.0324885438821548	chr19	17788949	chr19:17791067-17791301	N_Shelf
cg00541293		0.323357	0.616682	-0.293325	0.0468744638405594	chr4	53455549		OpenSea
cg14735379	PALD1	0.585346	0.87865	-0.293303	0.0375271146313489	chr10	72311779		OpenSea
cg07681806		0.627255	0.920497	-0.293242	0.00380863561696295	chr15	70920794		OpenSea
cg21772953		0.573457	0.866663	-0.293206	0.0166859477952755	chr3	23770435		OpenSea
cg19952435	USP48	0.357661	0.650861	-0.2932	0.0222070505185236	chr1	22094929		OpenSea
cg18124216		0.65769	0.950862	-0.293173	4.69214e+09	chr8	38563189		OpenSea
cg22450406		0.574363	0.867507	-0.293143	0.0106028179448863	chr2	235422165		OpenSea
cg18850343	MAN1C1	0.640048	0.933066	-0.293018	0.00674808907042002	chr1	25969530		OpenSea
cg02893348	RAD51L1	0.508074	0.801072	-0.292998	0.000562787997000707	chr14	68745571		OpenSea
cg20487001	CDH23	0.514047	0.806998	-0.292951	0.01791440246082	chr10	73280163		OpenSea
cg01297584	LINC01033	0.50297	0.79585	-0.29288	0.0345742349325467	chr5	53683703		OpenSea
cg14119631	GALNT6	0.383932	0.676775	-0.292842	0.0194453103812562	chr12	51762886		OpenSea
cg11581653	TSPAN17	0.581387	0.874129	-0.292742	0.0290016146270842	chr5	176085973		OpenSea
cg05251334	LOC102467080	0.226486	0.519204	-0.292718	0.0462489101907833	chr5	54015478		OpenSea
cg23800199	DIRC3	0.65545	0.947935	-0.292484	3.9685e+09	chr2	218576279		OpenSea
cg03819386	SCYL3	0.651147	0.943619	-0.292472	0.0103561555826387	chr1	169848771		OpenSea
cg04166537	ATP12A	0.192926	0.485326	-0.2924	0.0046210170610388	chr13	25266722		OpenSea
cg14330209	CHST11	0.632919	0.925227	-0.292308	0.00261183099330208	chr12	105061075		OpenSea
cg03396249		0.573889	0.866139	-0.29225	0.0169528488722008	chr16	65817170		OpenSea
cg12894711	BLVRA	0.128817	0.421055	-0.292237	0.0362000790320611	chr7	43821949		OpenSea
cg25344459		0.549251	0.841486	-0.292235	0.0205361223833033	chr6	112352375		OpenSea
cg06109275	CRCT1	0.495781	0.787978	-0.292197	0.00527105129654436	chr1	152485838	chr1:152487978-152488270	N_Shelf
cg24820176		0.631201	0.923272	-0.292071	0.00692414835285323	chr8	49611990		OpenSea
cg02478907	BAI1	0.29145	0.583486	-0.292036	0.0345684554397959	chr8	143545940	chr8:143545445-143546178	Island
cg10460657	FOXK2	0.449044	0.741036	-0.291992	0.0330957066990748	chr17	80560479	chr17:80559025-80559450	S_Shore
cg01412379		0.507792	0.799721	-0.291929	0.0425407349644308	chr2	38742665		OpenSea
cg17124700	RGS8	0.58133	0.873203	-0.291873	0.00880793358014188	chr1	182642748		OpenSea
cg03576703	MRC2	0.434578	0.726429	-0.291851	0.0124973026561541	chr17	60707121	chr17:60704542-60705943	S_Shore
cg08883204		0.154017	0.445863	-0.291845	0.00153058300914541	chr10	97069028		OpenSea
cg05714884	AGAP1	0.515148	0.80698	-0.291832	0.015711486365184	chr2	236567802		OpenSea
cg13572380	KCNN3	0.441867	0.733691	-0.291824	0.0136382443411776	chr1	154703850		OpenSea
cg22281702		0.628774	0.92038	-0.291606	0.0208022812800586	chr17	79334595		OpenSea
cg02714331	MIR5095	0.224218	0.515483	-0.291265	0.0363578675914947	chr16	48515865		OpenSea
cg16699198	GRAMD1B	0.490137	0.781226	-0.291089	0.0155177105167073	chr11	123461363		OpenSea
cg13202213	CAMTA1	0.380925	0.671992	-0.291067	0.00813708530509275	chr1	7532211		OpenSea
cg07982651	ALG14	0.50373	0.794778	-0.291048	0.00658990538700691	chr1	95449010		OpenSea
cg17713797	ADAMTS2	0.621155	0.912099	-0.290944	0.0126394224159078	chr5	178643096		OpenSea
cg06908352		0.598895	0.88983	-0.290935	0.000124122560593267	chr4	157468425		OpenSea
cg05118735	SCTR	0.315703	0.606587	-0.290884	0.0174938772667651	chr2	120249900		OpenSea
cg19079117	ATP6V1H	0.6202	0.911057	-0.290857	0.00642549519419479	chr8	54683591		OpenSea
cg24980366	CCDC85C	0.258072	0.548822	-0.29075	0.0448123799661365	chr14	99989056		OpenSea
cg25614396	CBFA2T3	0.647373	0.938089	-0.290716	0.00253105274309715	chr16	88947839	chr16:88947776-88948015	Island
cg16137838	ADRBK2	0.641475	0.93215	-0.290675	0.0180949629194418	chr22	26038875		OpenSea
cg17728542		0.311862	0.60253	-0.290668	0.00741873328122013	chr4	78403216		OpenSea
cg26446832	DKK3	0.341299	0.631914	-0.290615	0.00234803149066142	chr11	12015695		OpenSea
cg22553936		0.603945	0.894461	-0.290516	0.0113481430025597	chr20	56413853		OpenSea
cg01322968		0.21213	0.502535	-0.290405	0.00400371220885143	chr17	42470806		OpenSea
cg06065019		0.135214	0.425542	-0.290328	0.0181956041388451	chr2	177356276	chr2:177355071-177355525	S_Shore
cg12548730	UQCC1	0.597122	0.887446	-0.290323	0.00102835967274585	chr20	33927324		OpenSea
cg06850159	NRG3	0.445449	0.735745	-0.290296	0.0200344583866431	chr10	84157607		OpenSea
cg07914320		0.638892	0.929075	-0.290183	0.00736133580819366	chr2	72061368		OpenSea
cg23756077	RAI1	0.562593	0.852773	-0.29018	0.0120293286612646	chr17	17645014		OpenSea
cg18204358	PTPN1	0.561231	0.851409	-0.290178	0.035054578380406	chr20	49158246		OpenSea
cg00431806		0.33128	0.621256	-0.289976	0.0454290203626316	chr1	182163265		OpenSea
cg04757411	LMO7	0.121139	0.411004	-0.289865	0.00555585580373857	chr13	76259545		OpenSea
cg24574963		0.46257	0.752402	-0.289833	0.0364683654101095	chr7	149120622	chr7:149119398-149120307	S_Shore
cg04208434	TMCC1	0.504023	0.793856	-0.289832	0.0209181876109514	chr3	129513427		OpenSea
cg25182785	ARHGEF28	0.614343	0.904157	-0.289814	0.024079178831784	chr5	73209024		OpenSea
cg05990867	RUNX1	0.591634	0.881332	-0.289698	0.000227097437890447	chr21	36233712		OpenSea
cg03234938		0.632873	0.92251	-0.289636	0.0195261823238915	chr14	71872620		OpenSea
cg23430771	SLC45A2	0.580372	0.86997	-0.289598	0.00963137190386285	chr5	33984781		OpenSea
cg19450816		0.114483	0.404063	-0.289579	0.0313775365254846	chr2	237551858		OpenSea
cg08709013		0.216307	0.505837	-0.28953	0.0131551582374908	chr1	112806763		OpenSea
cg13804012		0.0943371	0.383846	-0.289509	0.0304733316553774	chr11	71010689		OpenSea
cg13277464		0.556178	0.845493	-0.289316	0.0150702084291432	chr2	43393040		OpenSea
cg10386420	TMEM80	0.408451	0.697766	-0.289315	0.0273276963563069	chr11	702836	chr11:705794-706534	N_Shelf
cg00522262	TBC1D10A	0.545945	0.835114	-0.289169	0.0228409506946096	chr22	30713066		OpenSea
cg20220755		0.350289	0.639434	-0.289145	0.0362000790320611	chr7	142012034		OpenSea
cg10148722	LOC101929095	0.393927	0.68304	-0.289114	0.000838357779847817	chr4	15155308		OpenSea
cg25649765	GREB1	0.225659	0.514734	-0.289075	0.0250833935868683	chr2	11672761		OpenSea
cg10080732	WDR81	0.278823	0.567867	-0.289044	0.0316511483988488	chr17	1626575	chr17:1627745-1629897	N_Shore
cg27371770		0.652016	0.940965	-0.288949	0.000191102643349832	chr2	30449306		OpenSea
cg05373256	C11orf9	0.513387	0.802269	-0.288883	0.00684925956041801	chr11	61522178	chr11:61519741-61519972	S_Shelf
cg22251773		0.618822	0.907312	-0.288489	0.0293512768924924	chr10	104988200		OpenSea
cg06909315	TRAF2	0.273702	0.562051	-0.288349	0.00631218379810901	chr9	139796221		OpenSea
cg24463403	FLNB	0.619785	0.907986	-0.2882	0.0156881707774888	chr3	58151030		OpenSea
cg09856611		0.622616	0.910801	-0.288186	0.00800191491498164	chr3	73403300		OpenSea
cg23419718		0.233136	0.521302	-0.288166	0.00780517180899088	chr20	23159604		OpenSea
cg04658357	SLC5A10	0.551354	0.839402	-0.288048	0.0166859477952755	chr17	18911043	chr17:18906909-18908243	S_Shelf
cg12631276	GTF2F2	0.665025	0.952921	-0.287896	0.0286948332300503	chr13	45717662		OpenSea
cg21585414	GRIK1-AS1	0.58004	0.867928	-0.287888	0.00441491527656339	chr21	31121163		OpenSea
cg00534423		0.658109	0.945872	-0.287762	0.0250065048079242	chr2	136544915		OpenSea
cg16608731	PIPOX	0.441688	0.72945	-0.287762	0.0165089207607941	chr17	27370988		OpenSea
cg27648224		0.232238	0.519991	-0.287754	0.0169536598270821	chr13	44794075		OpenSea
cg00534502	TBCD	0.524823	0.812553	-0.287731	0.00132015381427085	chr17	80822180	chr17:80818598-80818803	S_Shelf
cg14153740	TRYX3	0.54699	0.834563	-0.287572	0.0258742372867519	chr7	141957702		OpenSea
cg19805775		0.60438	0.891874	-0.287494	0.0262329158735337	chr7	82164117		OpenSea
cg04392422	NCALD	0.31921	0.606622	-0.287412	0.0270502660676625	chr8	102918616		OpenSea
cg11555198		0.463979	0.751131	-0.287152	0.0410680923493212	chr13	48687487		OpenSea
cg22254606		0.49048	0.777572	-0.287092	0.0164259877433648	chr6	119479475		OpenSea
cg18208602	APCDD1	0.540469	0.827541	-0.287073	0.0149005860007693	chr18	10488229		OpenSea
cg20646141	NBPF20	0.416734	0.703313	-0.286579	0.0268367139692987	chr1	145433673		OpenSea
cg11739098	EDIL3	0.572736	0.859243	-0.286507	0.0234531886456351	chr5	83251999		OpenSea
cg05502283	NFIX	0.428588	0.715027	-0.286439	0.013399050028445	chr19	13203715	chr19:13207375-13207621	N_Shelf
cg08753339	CIPC	0.489068	0.77548	-0.286412	0.00475487128128453	chr14	77577414		OpenSea
cg14165660		0.481108	0.767503	-0.286395	0.0284804745134261	chr10	112889349		OpenSea
cg22033804	NRG3	0.614803	0.901184	-0.286381	0.00220630823942447	chr10	84573754		OpenSea
cg12854428	MMP16	0.635229	0.921504	-0.286275	0.0165253491699396	chr8	89281994		OpenSea
cg13423638	SETD3	0.558755	0.84502	-0.286265	0.0435469567093948	chr14	99942238	chr14:99946161-99948188	N_Shelf
cg10069074	HECTD2-AS1	0.170286	0.456459	-0.286173	0.0201264715845169	chr10	93363945		OpenSea
cg15236136		0.482776	0.768867	-0.286091	0.0196094331797693	chr2	70336118		OpenSea
cg20596765		0.614671	0.900588	-0.285917	0.00671613444426907	chr1	48484386		OpenSea
cg02787506	UBTD1	0.325459	0.611359	-0.2859	0.0105477889701843	chr10	99300524		OpenSea
cg16603943	GLI2	0.590558	0.876407	-0.285849	0.0032865577079069	chr2	121614683		OpenSea
cg06369322	CCDC33	0.550588	0.836381	-0.285794	0.0464896224300221	chr15	74607544		OpenSea
cg17164499	FBXO36	0.609495	0.895283	-0.285789	0.010841936594901	chr2	230845930		OpenSea
cg20454460		0.288108	0.573891	-0.285783	0.00526181513769772	chr5	54197508		OpenSea
cg05226504		0.573762	0.859477	-0.285715	0.024415716673122	chr2	64017724		OpenSea
cg18291850	PLCB1	0.577933	0.863644	-0.285711	0.0100394966131299	chr20	8793439		OpenSea
cg26010590	XYLT1	0.619284	0.904971	-0.285687	0.000584407451620491	chr16	17412395		OpenSea
cg15402376	TG	0.639444	0.925124	-0.28568	0.0044075556539056	chr8	133959506		OpenSea
cg04989255		0.32723	0.61289	-0.28566	0.0193744562593456	chr8	110094905		OpenSea
cg14722693	CSGALNACT1	0.144935	0.430548	-0.285612	0.0450687586791666	chr8	19436451		OpenSea
cg10921877		0.542811	0.82828	-0.285469	0.0280776499812296	chr9	112951406		OpenSea
cg25107997		0.565504	0.850924	-0.285421	0.0275507652840948	chr3	13499368		OpenSea
cg12230728	B4GALNT1	0.531655	0.816628	-0.284972	0.0436767826120531	chr12	58021569	chr12:58021294-58022037	Island
cg11874976		0.401467	0.686373	-0.284906	0.0106767160521442	chr14	101908830	chr14:101908781-101909022	Island
cg19088886		0.442505	0.727194	-0.284689	0.00437877320849976	chr2	230204609		OpenSea
cg07041178	DSTYK	0.51023	0.794852	-0.284622	0.0116815874553876	chr1	205160330		OpenSea
cg05275618		0.589996	0.874464	-0.284467	0.00919646023548419	chr10	126004474		OpenSea
cg12256957	RAI14	0.629756	0.914153	-0.284397	0.010841936594901	chr5	34757249		OpenSea
cg24216465		0.47218	0.756444	-0.284265	0.020070596926157	chr13	61158140		OpenSea
cg14522254	SRD5A3	0.600134	0.884146	-0.284012	0.00450032724474656	chr4	56223369		OpenSea
cg21035493	NRP2	0.147236	0.43123	-0.283994	0.00487114640619251	chr2	206573083		OpenSea
cg04510919	SORCS2	0.54699	0.830906	-0.283916	0.0065780062392453	chr4	7282819		OpenSea
cg01712452	C20orf85	0.611854	0.895746	-0.283892	0.00592930553525662	chr20	56736072		OpenSea
cg06118333		0.59037	0.874238	-0.283868	0.00105604276371484	chr4	110341102		OpenSea
cg20634322	CTIF	0.543634	0.827495	-0.283861	0.0216762595611454	chr18	46268886		OpenSea
cg18787437		0.452954	0.736806	-0.283851	0.0150930796687344	chr1	16499673		OpenSea
cg26094599	WNT10A	0.285027	0.568809	-0.283782	0.0247703475780242	chr2	219748780	chr2:219748276-219748805	Island
cg08048635		0.541512	0.825291	-0.283779	0.0225877702110198	chr4	170204675		OpenSea
cg21847118	COL1A1	0.305685	0.589322	-0.283637	0.0179267707072787	chr17	48268237		OpenSea
cg08374428	PPM1H	0.66082	0.944421	-0.283602	0.0100773204850918	chr12	63161647		OpenSea
cg26103497		0.43592	0.719499	-0.283579	0.00604749160606124	chr5	52457777		OpenSea
cg10435312		0.219145	0.502563	-0.283418	0.00438086792740651	chr1	9498154		OpenSea
cg01433955		0.667003	0.95023	-0.283227	0.000283997866590966	chr20	57223269	chr20:57224695-57226322	N_Shore
cg00227856	CGNL1	0.564926	0.847852	-0.282926	0.0388002141506353	chr15	57801330		OpenSea
cg10176011	ARHGEF10	0.574862	0.857704	-0.282842	0.0244738258412439	chr8	1905280		OpenSea
cg27332271	TEX2	0.41172	0.694507	-0.282786	0.024079178831784	chr17	62308006		OpenSea
cg11819909	PEAK1	0.590788	0.873554	-0.282766	0.0251860075926351	chr15	77453361		OpenSea
cg23738585	GAS7	0.267659	0.550403	-0.282744	0.016666874868764	chr17	9935595		OpenSea
cg23022313	PC	0.467545	0.750186	-0.282641	0.042280867482844	chr11	66674504		OpenSea
cg21169107	CYTH1	0.650388	0.932899	-0.282511	0.0258545984693338	chr17	76745054		OpenSea
cg19136686	XYLT1	0.128062	0.410476	-0.282414	0.0215366649821281	chr16	17464401		OpenSea
cg20810117	SLC39A14	0.115131	0.397252	-0.282122	0.0463970764467385	chr8	22255186		OpenSea
cg23573227		0.387564	0.669587	-0.282023	0.0264689604567135	chr8	101427381		OpenSea
cg14494113	LHFPL2	0.511556	0.79353	-0.281974	0.0258732522400338	chr5	77883637		OpenSea
cg27012446	LOC100506746	0.414865	0.696744	-0.281879	0.0100513909774681	chr4	87857486	chr4:87855873-87857204	S_Shore
cg25343349	RELL1	0.401747	0.6836	-0.281853	0.0432835685196758	chr4	37603090		OpenSea
cg00663139	GREB1	0.422544	0.704286	-0.281743	0.0245564209916882	chr2	11743194		OpenSea
cg16304813	COL5A1	0.539661	0.821319	-0.281658	0.0230225862248634	chr9	137538898		OpenSea
cg14898246	TMEM109	0.214752	0.496402	-0.28165	0.000584407451620491	chr11	60686593		OpenSea
cg05719512		0.407822	0.689446	-0.281624	0.00946313031136753	chr18	47218063		OpenSea
cg14746643		0.56207	0.843631	-0.281561	0.024096003589168	chr15	70466846		OpenSea
cg26690462	VGLL4	0.543014	0.824567	-0.281553	0.0217965836609135	chr3	11602331		OpenSea
cg00144745		0.567942	0.849377	-0.281435	0.00889071627500417	chr17	76592789		OpenSea
cg25885978	EPHA4	0.590679	0.872042	-0.281362	0.00511104177022903	chr2	222382652		OpenSea
cg08459862		0.559109	0.840396	-0.281287	0.0125929921441395	chr5	148174584		OpenSea
cg08243711	COL8A1	0.669834	0.951098	-0.281264	0.00248037793832911	chr3	99393431		OpenSea
cg08110170	STARD10	0.43995	0.721091	-0.28114	0.0418878909710667	chr11	72474129		OpenSea
cg02827061	COL1A1	0.303708	0.584813	-0.281105	0.0115679900246947	chr17	48267239		OpenSea
cg15465831		0.362606	0.643571	-0.280964	0.0282488565119595	chr22	20858440	chr22:20861679-20862252	N_Shelf
cg03037864	RRP7A	0.345021	0.625969	-0.280948	0.0176096516327603	chr22	42916984	chr22:42915512-42915999	S_Shore
cg01409598		0.212034	0.492974	-0.280941	0.00303151430384488	chr22	39688935	chr22:39688128-39688349	S_Shore
cg06640822	RUNX3	0.490441	0.771341	-0.2809	0.00537477194640113	chr1	25291472		OpenSea
cg16706749	LOXL1	0.177342	0.45824	-0.280898	0.0139501666076686	chr15	74222816	chr15:74218696-74220373	S_Shelf
cg03624610	LRP1	0.314301	0.595072	-0.280771	0.00539730863128624	chr12	57546097		OpenSea
cg15391590	ICK	0.189594	0.470309	-0.280715	0.0222708326678034	chr6	52913427		OpenSea
cg25666643	CPNE4	0.555287	0.835925	-0.280638	0.0156226522123076	chr3	131450079		OpenSea
cg07473931	NPR3	0.580972	0.861486	-0.280514	0.0434727820379175	chr5	32790640		OpenSea
cg12165772	DLX3	0.559415	0.839829	-0.280414	0.0482073928087481	chr17	48070354	chr17:48070698-48072654	N_Shore
cg04770238		0.653629	0.934026	-0.280397	0.0139931858604909	chr17	76596622		OpenSea
cg04313733		0.497406	0.777801	-0.280395	0.0301310293429003	chr7	22935344		OpenSea
cg27367621	LIMK2	0.647924	0.92828	-0.280356	0.00253318516634513	chr22	31617903		OpenSea
cg02404775	MTSS1	0.664196	0.944353	-0.280157	0.00441560368387109	chr8	125663552		OpenSea
cg02857142	KCNQ3	0.45226	0.732375	-0.280115	0.0137122461361354	chr8	133459916		OpenSea
cg21306464	FBXL7	0.65731	0.937386	-0.280076	0.00456977635547904	chr5	15646052		OpenSea
cg19616770		0.395783	0.675854	-0.280071	0.0196657403361794	chr7	34316795		OpenSea
cg06701285		0.407896	0.687804	-0.279908	0.00460886662761814	chr6	30733368		OpenSea
cg12617297		0.27009	0.549935	-0.279845	0.0305052947456009	chr9	90408525		OpenSea
cg21271570	SERP2	0.530876	0.810674	-0.279797	0.0347679772683761	chr13	44961267		OpenSea
cg17002455	ADAMTSL2	0.562264	0.841803	-0.279539	0.0104007969674944	chr9	136403398	chr9:136399367-136400274	S_Shelf
cg21521438		0.402267	0.681801	-0.279534	0.0315947533105647	chr3	32417973		OpenSea
cg27339426		0.41204	0.691567	-0.279528	0.0126077036999613	chr3	134013359		OpenSea
cg05411486	CTIF	0.211884	0.491313	-0.27943	0.000376902771550789	chr18	46202798		OpenSea
cg06249275		0.505929	0.78528	-0.279351	0.00410356611837659	chr11	61691034		OpenSea
cg01534547	FGD6	0.181477	0.460783	-0.279306	0.0123872102199745	chr12	95599660		OpenSea
cg08410477	PRKCA	0.635915	0.914948	-0.279033	0.00181866616760831	chr17	64417176		OpenSea
cg11321217	MAN1C1	0.632208	0.911223	-0.279015	0.0141006110209495	chr1	25972144		OpenSea
cg16180424	CHRDL2	0.16226	0.441252	-0.278993	0.020275075081796	chr11	74428603		OpenSea
cg06317209	AVIL	0.557238	0.83611	-0.278872	0.0163955465760074	chr12	58210878		OpenSea
cg23001415		0.0888651	0.367677	-0.278812	0.0327616184976527	chr22	21311401	chr22:21311336-21312201	Island
cg27647825	FNIP2	0.650983	0.929685	-0.278702	0.00632864785992359	chr4	159748106		OpenSea
cg12500767	LOC100506476	0.397666	0.676275	-0.278609	0.0299535040991947	chr14	74257363	chr14:74253387-74254188	S_Shelf
cg19384042	ERGIC1	0.532135	0.810628	-0.278494	0.0288266980152653	chr5	172314993		OpenSea
cg14829089		0.639081	0.917443	-0.278361	0.00047828250255051	chr18	20402296		OpenSea
cg23951221	ASAP3	0.230598	0.508928	-0.27833	0.0153960707890116	chr1	23802010		OpenSea
cg10741154	PRR5L	0.643739	0.922039	-0.278299	0.00923724862752793	chr11	36385032		OpenSea
cg04503093	SND1	0.688299	0.966533	-0.278234	0.00476731288499852	chr7	127663097		OpenSea
cg07144408		0.188332	0.466551	-0.278219	0.0393853671997364	chr5	54866037		OpenSea
cg07986469	PTPRE	0.545901	0.824112	-0.278211	0.000287111630536261	chr10	129795003		OpenSea
cg23085466	UCK2	0.603325	0.881509	-0.278184	0.0144755172688422	chr1	165870331		OpenSea
cg07435052		0.616299	0.894457	-0.278158	0.000415511238513523	chr6	138044349		OpenSea
cg13904419		0.659672	0.937731	-0.278059	0.0137635206073655	chr14	103769540		OpenSea
cg24683893	SLC14A2	0.649492	0.927544	-0.278052	0.000869507239779647	chr18	42825369		OpenSea
cg17130131	NFIX	0.415457	0.693365	-0.277908	0.0405246239483673	chr19	13123973	chr19:13120986-13124368	Island
cg23467527		0.613792	0.891563	-0.277772	0.0138720545893417	chr4	152882179		OpenSea
cg10288525		0.195498	0.472989	-0.277491	0.0255538150474413	chr13	33455187		OpenSea
cg10242565	TNS3	0.674947	0.952391	-0.277444	0.0083037558275491	chr7	47420961		OpenSea
cg19708986	ARNT2	0.254115	0.531521	-0.277406	0.0382848508190013	chr15	80824318		OpenSea
cg25739742		0.629793	0.90717	-0.277377	0.00403963584069938	chr10	63540323		OpenSea
cg19610615		0.48112	0.758471	-0.27735	0.00190068512329724	chr14	78446340	chr14:78447339-78447724	N_Shore
cg06127269	ALAD	0.641607	0.918913	-0.277306	0.00589088763402034	chr9	116160969	chr9:116163208-116163848	N_Shelf
cg05567377	RNH1	0.262807	0.539991	-0.277185	0.0154629595423038	chr11	503283	chr11:504189-504659	N_Shore
cg14781755		0.612216	0.889214	-0.276997	0.00396752423622063	chr1	211789907		OpenSea
cg07465458		0.21054	0.487525	-0.276985	0.0226969612549001	chr3	39243826		OpenSea
cg07992500	CDC42EP3	0.671893	0.948865	-0.276972	0.030886798409846	chr2	37896583	chr2:37898142-37899830	N_Shore
cg05265015	PFKFB3	0.613446	0.890356	-0.276911	0.0068157805223806	chr10	6190591	chr10:6186520-6187855	S_Shelf
cg11641809	FBLN1	0.331366	0.608062	-0.276697	0.0494344387753028	chr22	45912278		OpenSea
cg15597522		0.532868	0.809552	-0.276684	0.00800191491498164	chr1	147320855		OpenSea
cg03208259	TREM1	0.156175	0.432756	-0.276581	0.0215417800735233	chr6	41252609		OpenSea
cg21088206		0.476141	0.752718	-0.276577	0.0131439686286307	chr13	77491978		OpenSea
cg17063742	GAB2	0.437399	0.713846	-0.276447	0.0355480241219345	chr11	78063473		OpenSea
cg21776577	XPR1	0.460868	0.737198	-0.27633	0.0277067538350003	chr1	180811774		OpenSea
cg19623406	MAN1C1	0.640543	0.916837	-0.276294	0.000814575091059295	chr1	26110554		OpenSea
cg04605697	PRKG1	0.652183	0.92826	-0.276077	0.012650584398298	chr10	53149243		OpenSea
cg09085347	KIAA0319L	0.172946	0.449004	-0.276058	0.0174146000821415	chr1	35920411		OpenSea
cg26545845		0.640225	0.916251	-0.276025	0.00246783264655548	chr10	99175095		OpenSea
cg10005565		0.155515	0.431457	-0.275942	0.0292199681420503	chr2	235578952		OpenSea
cg19210659	COL1A1	0.206978	0.482701	-0.275723	0.0140928158698911	chr17	48271741		OpenSea
cg03650119	GJC2	0.648569	0.924281	-0.275712	0.0226384148400535	chr1	228346014	chr1:228345377-228346700	Island
cg27364375	FANCC	0.671052	0.946658	-0.275607	9.77459e+08	chr9	97905887		OpenSea
cg24755459		0.540773	0.816256	-0.275482	0.012202829406439	chr14	101908865	chr14:101908781-101909022	Island
cg12497581	LFNG	0.430578	0.705951	-0.275373	0.00439939158784713	chr7	2557152	chr7:2558371-2559967	N_Shore
cg21805880	GGT6	0.544273	0.819592	-0.275319	0.0102730014027911	chr17	4464294		OpenSea
cg01228174		0.498143	0.773441	-0.275298	0.0373148283162492	chr2	147802938		OpenSea
cg04107175		0.273371	0.548639	-0.275268	0.0181482998157415	chr1	154447339		OpenSea
cg09154591	VIT	0.35319	0.628393	-0.275203	0.00904074073367579	chr2	36923828		OpenSea
cg17588464		0.389373	0.664455	-0.275082	0.0159125618154424	chr2	9942060		OpenSea
cg22880112		0.594082	0.868912	-0.27483	0.00258376778902482	chr3	64331448		OpenSea
cg21838773	ADAMTS17	0.36	0.634576	-0.274576	0.0112725136861638	chr15	100538145		OpenSea
cg19352433		0.533237	0.807761	-0.274524	0.0354714889538173	chr2	62889918		OpenSea
cg15465525	ABCC1	0.296539	0.570801	-0.274263	0.047372824759781	chr16	16168148		OpenSea
cg08673236	CTNNB1	0.445431	0.719601	-0.27417	0.0291737631673991	chr3	41280495		OpenSea
cg14167766		0.665572	0.939654	-0.274082	0.0151588381790031	chr8	99449985		OpenSea
cg21375332	NUP93	0.376807	0.650822	-0.274015	0.0388590621413791	chr16	56805564		OpenSea
cg12550490		0.621329	0.895264	-0.273935	0.0220698574862685	chr15	70464147		OpenSea
cg03972751		0.672781	0.946576	-0.273795	0.0127976704185285	chr2	164870975		OpenSea
cg20411403		0.156177	0.429725	-0.273548	0.0377624200767598	chr19	32509185		OpenSea
cg02845018		0.477074	0.750532	-0.273458	0.019382787919809	chr2	27931682		OpenSea
cg20952257		0.422174	0.695584	-0.27341	0.00166760387478784	chr5	171074407		OpenSea
cg06673288	GLIS3	0.460411	0.733803	-0.273392	0.0333577489425149	chr9	4106380		OpenSea
cg14529022	LUZP1	0.24421	0.517512	-0.273302	0.0427695971816133	chr1	23441024		OpenSea
cg03700966		0.676681	0.949926	-0.273246	0.014339135918186	chr10	112306239		OpenSea
cg26794034	SLC35F2	0.561953	0.835134	-0.273181	0.0363744003767253	chr11	107695825		OpenSea
cg04413575		0.565001	0.838069	-0.273068	0.0137885252616779	chr17	78472712		OpenSea
cg05425675	FIG4	0.239405	0.512389	-0.272984	0.0423659293683477	chr6	110018562		OpenSea
cg07461338	CDH26	0.524809	0.797703	-0.272894	0.0495047262660699	chr20	58585491		OpenSea
cg16625765	MVP	0.576513	0.849261	-0.272747	0.00622715926254093	chr16	29838413		OpenSea
cg14069239		0.288066	0.560788	-0.272722	0.0185180041873607	chr3	13581003		OpenSea
cg12146447	TAC4	0.61024	0.882942	-0.272702	0.0376912947745494	chr17	47926239	chr17:47928266-47929357	N_Shelf
cg22983119	CCNY	0.506156	0.778764	-0.272608	0.0364973116344533	chr10	35710333		OpenSea
cg20663709	COL1A2	0.294158	0.566702	-0.272544	0.0221071373053241	chr7	94043325		OpenSea
cg01209150		0.627853	0.900376	-0.272523	0.00437877320849976	chr5	66596222		OpenSea
cg11840258		0.27619	0.548266	-0.272075	0.0170770077327207	chr20	48843118		OpenSea
cg27611015		0.483019	0.755092	-0.272072	0.0144755172688422	chr19	12994692	chr19:12996086-12997039	N_Shore
cg11724393	CBX7	0.506937	0.778932	-0.271995	0.042505704549035	chr22	39550015	chr22:39548102-39548432	S_Shore
cg18446809		0.531223	0.803167	-0.271944	0.0326964912838485	chr2	148472435		OpenSea
cg24738424		0.651977	0.923884	-0.271907	0.000495396751718955	chr6	169364882		OpenSea
cg02504313		0.63053	0.902427	-0.271897	0.00884076801718408	chr1	223354246		OpenSea
cg01751800	ANKRD56	0.63338	0.904998	-0.271618	0.00138299882847659	chr4	77820391	chr4:77818015-77819600	S_Shore
cg17034901	SLC9A9	0.62292	0.894461	-0.271541	0.00632864785992359	chr3	143529947		OpenSea
cg06364063		0.601668	0.873182	-0.271513	0.00754303291860357	chr20	36795219	chr20:36793549-36793867	S_Shore
cg04362711	ZFPM1	0.583985	0.855431	-0.271446	0.00441560368387109	chr16	88564247	chr16:88564052-88564394	Island
cg19435445	ZCCHC24	0.613709	0.884804	-0.271095	0.00810121134187707	chr10	81200338		OpenSea
cg12350393	GCK	0.503458	0.774474	-0.271016	0.039242700195477	chr7	44186775	chr7:44185961-44186184	S_Shore
cg14178689	C10orf90	0.320924	0.591929	-0.271005	0.00334310472613959	chr10	128158055		OpenSea
cg08788055	PTGIS	0.499568	0.770556	-0.270988	0.0330072058584511	chr20	48184061	chr20:48184193-48184833	N_Shore
cg06744540	CLEC5A	0.295219	0.566196	-0.270977	0.0030162539758981	chr7	141646725		OpenSea
cg03892820		0.334206	0.605141	-0.270936	0.00202099043090966	chr2	129137199		OpenSea
cg26230275	S100A10	0.201068	0.471861	-0.270793	0.0222223662008332	chr1	151965283	chr1:151965657-151966387	N_Shore
cg07422139	AUTS2	0.0990782	0.369837	-0.270759	0.0135667909996311	chr7	69673944		OpenSea
cg22510460	EVA1A	0.459014	0.729706	-0.270692	0.0307617172993657	chr2	75789090	chr2:75787717-75788312	S_Shore
cg10288437	SYNJ2	0.418746	0.689406	-0.27066	0.0322323081651496	chr6	158432894		OpenSea
cg00439089	COL1A1	0.316343	0.586647	-0.270304	0.00384768712589136	chr17	48263150		OpenSea
cg10491774		0.649209	0.919511	-0.270302	0.00579575118475652	chr18	46394982		OpenSea
cg17305275	KCNQ1	0.489798	0.76009	-0.270292	0.0287243003777405	chr11	2746675		OpenSea
cg01747447	NOD1	0.673281	0.943523	-0.270242	0.000103866653133862	chr7	30515521	chr7:30517987-30518610	N_Shelf
cg06247806	DUSP5	0.392518	0.662713	-0.270196	0.038431618903616	chr10	112256145	chr10:112257163-112258684	N_Shore
cg18025055	ASAP1	0.667131	0.937323	-0.270192	0.000919499655678021	chr8	131342019		OpenSea
cg21558932	EGLN1	0.565625	0.835666	-0.270041	0.0326493295456546	chr1	231531903		OpenSea
cg06290633	TACC2	0.5978	0.867789	-0.26999	0.0176096516327603	chr10	123844396		OpenSea
cg16506798		0.450184	0.720046	-0.269862	0.0341198513552107	chr20	23072496		OpenSea
cg21347224	PPFIBP1	0.439349	0.709186	-0.269837	0.00335070171243542	chr12	27713272		OpenSea
cg25422560		0.24315	0.512944	-0.269794	0.0117417343582457	chr4	6726291	chr4:6728911-6729200	N_Shelf
cg01819502	GGT6	0.621696	0.891486	-0.26979	0.041634666817223	chr17	4464379		OpenSea
cg16663952	SOX5	0.680742	0.95037	-0.269628	0.000267147886754721	chr12	24352279		OpenSea
cg06388217	TTC41P	0.236673	0.506169	-0.269496	0.0291639837007745	chr12	104249413		OpenSea
cg23100428	SNAI1	0.368977	0.638077	-0.2691	0.04887435764434	chr20	48600203	chr20:48598959-48599657	S_Shore
cg18161346		0.517556	0.786579	-0.269024	0.041832620159858	chr6	93756963		OpenSea
cg04717644	MKLN1	0.508686	0.777705	-0.269019	0.0373055606971247	chr7	130916200		OpenSea
cg14596588	PIGN	0.618662	0.887646	-0.268983	0.00798701402508105	chr18	59759046		OpenSea
cg17008273	LOC101928682	0.66896	0.937809	-0.268849	0.0152377866546179	chr16	87308739		OpenSea
cg27635771	NFIX	0.643704	0.912525	-0.268822	0.0226676321101217	chr19	13170076		OpenSea
cg26098679		0.652059	0.920809	-0.268751	0.0280776499812296	chr1	23681008		OpenSea
cg12293095	ACAD11	0.667042	0.935765	-0.268722	0.00774675917292906	chr3	132324571		OpenSea
cg19910802	C14orf132	0.482542	0.751243	-0.268701	0.018127033327211	chr14	96520233		OpenSea
cg12546785	RAI1	0.450452	0.719104	-0.268652	0.0136382443411776	chr17	17615189		OpenSea
cg17610535	HSD11B1	0.443518	0.712164	-0.268647	0.0241080473143169	chr1	209897614		OpenSea
cg25463399		0.629665	0.898209	-0.268543	0.000291365553857393	chr1	43820383	chr1:43824134-43825059	N_Shelf
cg05194346		0.636599	0.905107	-0.268507	0.0113481430025597	chr15	101305443		OpenSea
cg01965027	RRAS2	0.691257	0.95973	-0.268473	0.0102122943963104	chr11	14334382		OpenSea
cg16608857	SND1	0.48878	0.757176	-0.268396	0.00922153142125052	chr7	127580948		OpenSea
cg26774981	SRPK2	0.257155	0.525543	-0.268389	0.00761851584594221	chr7	104907846		OpenSea
cg24336512	GFOD1	0.48185	0.750176	-0.268326	0.0304852892083932	chr6	13458063		OpenSea
cg26575057		0.597887	0.866165	-0.268279	0.000472136557974959	chr6	170606506	chr6:170604411-170606479	S_Shore
cg07915516	AXIN1	0.608812	0.876967	-0.268155	0.012473496852333	chr16	377344	chr16:374732-375328	S_Shelf
cg11963062	ABI3BP	0.562334	0.830484	-0.268151	0.029590119173325	chr3	100633394		OpenSea
cg06394789		0.598757	0.866838	-0.268081	0.0121216625678585	chr7	141652385		OpenSea
cg18849612	NUAK1	0.634109	0.902147	-0.268038	0.000168615277315999	chr12	106496921		OpenSea
cg22413784	BOC	0.548702	0.816722	-0.268019	0.00563485662433283	chr3	112960547		OpenSea
cg22305150	FNDC3B	0.665719	0.933685	-0.267966	0.00424978480705565	chr3	171789943		OpenSea
cg10473181		0.581872	0.849788	-0.267916	0.0144128224618477	chr6	57089853	chr6:57086396-57087311	S_Shelf
cg12751142	DNAJC6	0.370348	0.638256	-0.267907	0.028569070295298	chr1	65774564	chr1:65775018-65775746	N_Shore
cg12801772	SMG6	0.450828	0.718664	-0.267836	0.0138692229449333	chr17	1985670		OpenSea
cg04200703	COL1A1	0.319258	0.587093	-0.267835	0.0278801996573459	chr17	48274130	chr17:48276877-48279008	N_Shelf
cg17656233		0.498479	0.7663	-0.267821	0.0307959094845771	chr14	100251072		OpenSea
cg18042663		0.558654	0.826403	-0.26775	0.0151321073792514	chr7	140349443		OpenSea
cg10315076	SRD5A3-AS1	0.676841	0.944577	-0.267736	0.00265895378935362	chr4	56251808		OpenSea
cg23479070		0.545206	0.812914	-0.267708	0.000732113275520706	chr1	32174260		OpenSea
cg13723006	HTR2B	0.664381	0.931699	-0.267318	0.00724144846032738	chr2	231983238		OpenSea
cg16067242		0.292888	0.560165	-0.267278	0.0306860250699101	chr3	45260274		OpenSea
cg06389955	AUTS2	0.633492	0.900761	-0.267269	0.0186085033832982	chr7	69736795		OpenSea
cg26852952	MIR548F5	0.650134	0.917369	-0.267236	0.0311067291019989	chr13	36474733		OpenSea
cg00549561	EEF2K	0.627762	0.894978	-0.267216	0.000575228788873016	chr16	22296110		OpenSea
cg14292168	CCDC80	0.672628	0.939799	-0.267171	0.000859374646165659	chr3	112348746		OpenSea
cg01889893	ERRFI1	0.340527	0.607504	-0.266977	0.045684649442227	chr1	8085193	chr1:8085554-8086854	N_Shore
cg25877465	ACSL1	0.539157	0.80609	-0.266933	0.0118800506767483	chr4	185734335		OpenSea
cg15705203	CCDC17	0.554834	0.821745	-0.266911	0.00631645422729506	chr1	46089693	chr1:46088194-46089142	S_Shore
cg18506794		0.56602	0.832908	-0.266888	0.0353203877458796	chr7	36102229		OpenSea
cg16139249		0.366705	0.633593	-0.266888	0.0115722191729056	chr8	328689		OpenSea
cg21761406	LOC646268	0.482158	0.748971	-0.266813	0.0152265008410192	chr1	158110575		OpenSea
cg02384251	CTBP1	0.51553	0.782327	-0.266797	0.00506248769616761	chr4	1205914	chr4:1205817-1206203	Island
cg17499345	CYR61	0.393454	0.659992	-0.266539	0.0382848508190013	chr1	86048585	chr1:86046362-86047240	S_Shore
cg23484268	LOXL1	0.470509	0.737015	-0.266506	0.00830772687853663	chr15	74220776	chr15:74218696-74220373	S_Shore
cg24338083		0.579641	0.845875	-0.266235	0.0458248472875082	chr11	65125333	chr11:65123373-65123705	S_Shore
cg22618405		0.696423	0.96261	-0.266188	0.000571200632406412	chr2	86038802	chr2:86038311-86038666	S_Shore
cg13911697		0.457888	0.723888	-0.266	0.0354161723338458	chr11	15911614		OpenSea
cg08914310	IPO5	0.614081	0.880065	-0.265984	0.0362611018646293	chr13	98606107		OpenSea
cg09971102	MEG3	0.442139	0.708112	-0.265973	0.0158953454430821	chr14	101309676		OpenSea
cg26856372	PHACTR2	0.543189	0.80912	-0.265931	0.0029311901202154	chr6	143943538		OpenSea
cg12771852		0.50246	0.768354	-0.265894	0.0388749004484223	chr4	8354138		OpenSea
cg17338821	FLNB	0.397252	0.663138	-0.265886	0.00708072864784345	chr3	57995782	chr3:57993838-57994704	S_Shore
cg01556702	OSBPL9	0.593308	0.859193	-0.265885	0.0358434009851661	chr1	52110291		OpenSea
cg18655369		0.114628	0.380441	-0.265813	0.0404788804882714	chr19	1177575	chr19:1173240-1174343	S_Shelf
cg14549594	RNF11	0.561925	0.827661	-0.265736	0.0246370774785135	chr1	51730576		OpenSea
cg22437316	COL23A1	0.237392	0.503076	-0.265684	0.0326986183785363	chr5	177664663		OpenSea
cg15112726		0.233444	0.499045	-0.265601	0.00531473006871116	chr14	95528138		OpenSea
cg14155831		0.414403	0.679993	-0.265589	0.0196725310060358	chr1	182301371		OpenSea
cg01359809		0.637975	0.903529	-0.265554	0.0116815874553876	chr17	38628452		OpenSea
cg13466917	TRIM37	0.674961	0.940505	-0.265544	0.0274106887261133	chr17	57116416		OpenSea
cg22599124	NOS2	0.331151	0.596472	-0.265321	0.0377613741451091	chr17	26105526		OpenSea
cg05141578	SUFU	0.570228	0.835511	-0.265283	0.0351896412250238	chr10	104306658		OpenSea
cg17109198		0.571675	0.836894	-0.265219	0.0180410744198076	chr14	24891647		OpenSea
cg09008363	LEF1	0.640131	0.905185	-0.265054	0.0313319665040942	chr4	108974762		OpenSea
cg07095894		0.678485	0.943287	-0.264802	0.00246171592906322	chr11	119274047		OpenSea
cg14352971	RAPGEF5	0.619581	0.884381	-0.2648	0.0165253491699396	chr7	22241078		OpenSea
cg21141329		0.641931	0.906608	-0.264677	0.00202318170990369	chr17	48290459		OpenSea
cg19758877		0.576923	0.841451	-0.264528	0.0449295524108914	chr13	44909883		OpenSea
cg17008819		0.556043	0.820505	-0.264461	0.0020725888337835	chr5	169600466		OpenSea
cg21161568	COL27A1	0.562384	0.82682	-0.264436	0.00735426154376288	chr9	117047688		OpenSea
cg17983742		0.58925	0.8535	-0.26425	0.0409373131498432	chr2	235997423		OpenSea
cg13146040	NCOR2	0.605807	0.869969	-0.264162	0.0458148414674197	chr12	125004853	chr12:125002880-125003101	S_Shore
cg20784950	PLEC1	0.672554	0.93663	-0.264075	0.00487114640619251	chr8	145002522	chr8:145003589-145004145	N_Shore
cg14807446	THADA	0.157148	0.421145	-0.263997	0.0389427589691832	chr2	43540749		OpenSea
cg01373552	S100A1	0.512166	0.776156	-0.263991	0.0137975917129154	chr1	153602193	chr1:153606177-153606974	N_Shelf
cg15627316	PPP2R1B	0.0983384	0.362212	-0.263873	0.029313779648996	chr11	111604107		OpenSea
cg23843389		0.62178	0.885627	-0.263847	0.00479450969401763	chr16	2047564	chr16:2048194-2048754	N_Shore
cg25672774	ELP3	0.632223	0.895904	-0.263681	0.0199683678438345	chr8	27949231	chr8:27950470-27950868	N_Shore
cg25667141		0.417748	0.681387	-0.263639	0.0174843924909878	chr5	145941322		OpenSea
cg03052784	IL1R1	0.574559	0.838163	-0.263604	0.00630141442891486	chr2	102718743		OpenSea
cg16314304		0.487468	0.751061	-0.263593	0.0286993235740873	chr2	113441957		OpenSea
cg11000754	TEAD1	0.391767	0.655213	-0.263446	0.00461450830721235	chr11	12747544		OpenSea
cg23731908		0.164418	0.427819	-0.263401	0.00138193567611204	chr15	48687756		OpenSea
[truncated: 1,983 more rows]
